# Supplementary material for: In support of 2D:4D: More data exploring its conflicting results on handedness, sexual orientation and sex differences
Source: PLoS One. 2023 Aug 22;18(8):e0280514. doi: 10.1371/journal.pone.0280514 (PMC10443882; doi:10.1371/journal.pone.0280514)
Supplement: S1 File — Finger lengths, sexual orientation and handedness measures of the 1835 participants. (XLSX) [file pone.0280514.s001.xlsx]

## Sheet: data
sex	age	SexOr disc	SexOr Cont	ESOC	Procedence	Handedness	RightHGSAverage	LeftHGSAverage	dHGS	Right2DAv	Right4DAv	Left2DAv	Left4DAv	Right2D+4D/2	Left2D+4D/2	Right 2D:4D	Left 2D:4D	Published Right Hand 2D:4D	Published 2D:4D Average	paper published
1 = female, 2 = male		0 = Homosexual 0,5 = Bisexual 1 = Heterosexual		0 = Homosexual 0,5 = Bisexual 1 = Heterosexual	1 = Spain, 2 = Europe, 3 = S.America, 4 = Africa, 5 = Asia															2010: sanchez-Pages & Turiegano 2010, 2019: Rodriguez-Ruiz et al. 2019
1	21	1		1	1					7.05391	7.26564	7.12615	7.2625	7.15977	7.19432	0.970858	0.981226		0.987358	2019
1	21	1		1	1					5.9703	6.16846	6.17578	6.11381	6.06938	6.14479	0.967876	1.01013		0.996106	2019
1	28	1		1	1					6.69865	6.97243	6.53361	6.82368	6.83554	6.67865	0.960735	0.95749		0.963148	2019
1	20	1		1	1					6.20867	6.26019	6.20147	6.22003	6.23443	6.21075	0.991771	0.997017		0.996592	2019
1	19	1		1	1					6.06698	6.60038	6.29071	6.52686	6.33368	6.40878	0.919186	0.963819		0.945416	2019
1	23	1		1	1					6.90109	7.36601	6.95733	7.21001	7.13355	7.08367	0.936883	0.964954		0.952807	2019
1	19	1		1	1					7.6389	7.91147	7.64813	7.87484	7.77518	7.76149	0.965547	0.971211		0.972465	2019
1	22	1		1	1					6.56863	6.48644	6.59728	6.50678	6.52753	6.55203	1.01267	1.01391		1.02163	2019
1	23	1		1	1					6.99782	7.44312	7.17281	7.67255	7.22047	7.42268	0.940172	0.934866		0.942641	2019
1	22	1		1	1					6.91953	7.24005	6.9104	7.11554	7.07979	7.01297	0.955728	0.97117		0.979319	2019
1	21	1		1	1					6.47841	6.55563	6.48015	6.58693	6.51702	6.53354	0.98822	0.98379		0.99425	2019
1	21	1		1	1					6.6906	6.57044	6.85411	6.62456	6.63052	6.73933	1.01829	1.03465		1.02676	2019
1	21	1		1	1					6.25284	6.57915	6.12389	6.57959	6.41599	6.35174	0.950402	0.93074		0.947354	2019
1	22	1		1	1					6.96754	7.20512	6.90605	7.1338	7.08633	7.01992	0.967027	0.968075		0.968102	2019
1	22	1		1	1					6.71936	7.05969	6.79421	6.9531	6.88953	6.87365	0.951793	0.977147		0.955823	2019
1	21	1		1	1					6.79225	7.01981	6.61895	6.83336	6.90603	6.72616	0.967583	0.968623		0.9761	2019
1	18	1		1	1					6.84575	6.94633	6.85023	6.84628	6.89604	6.84825	0.98552	1.00058		0.994044	2019
1	23	1		1	1					7.09119	6.98213	6.85878	6.93326	7.03666	6.89602	1.01562	0.989258		1.00478	2019
1	24	1		1	1					7.63175	7.04362	7.20097	7.10786	7.33768	7.15441	1.0835	1.0131		1.04376	2019
1	21	1		1	1					6.62364	6.48243	6.50612	6.44765	6.55304	6.47689	1.02178	1.00907		1.0101	2019
1	22	1		1	1					7.17418	7.14595	7.07832	6.9947	7.16006	7.03651	1.00395	1.01196		1.00253	2019
1	22	1		1	1					7.3583	7.51145	7.40804	7.62407	7.43487	7.51606	0.97961	0.971665		0.975178	2019
1	21	1		1	1					6.65783	6.9465	6.55888	7.09565	6.80217	6.82727	0.958443	0.924352		0.94649	2019
1	22	1		1	1					6.65301	7.10537	6.83749	6.93817	6.87919	6.88783	0.936335	0.985489		0.943138	2019
1	21	1		1	1					6.49864	6.30936	6.47921	6.33282	6.404	6.40601	1.03	1.02312		1.02876	2019
1	21	1		1	1					6.80081	6.69738	6.67929	6.6078	6.74909	6.64354	1.01544	1.01082		1.01636	2019
1	21	1		1	1					6.64773	6.9659	6.40573	6.71887	6.80682	6.5623	0.954325	0.953394		0.951699	2019
1	24	0.5		0.5	1					6.48573	6.49581	6.2537	6.56904	6.49077	6.41137	0.998447	0.951995		0.972254	2019
1	23	1		1	1					6.20543	6.65834	6.12862	6.60913	6.43189	6.36887	0.93198	0.927295		0.924664	2019
1	25	1		1	1							6.91331	7.11766		7.01548		0.97129		0.967181	2019
1	27	1		1	1					6.64844	6.70408	6.61932	6.69488	6.67626	6.6571	0.9917	0.988714		0.984877	2019
1	27	1		1	1					5.76826	5.81257	5.74982	5.98731	5.79042	5.86857	0.992378	0.960334		1.01814	2019
1	21	1		1	1					7.14603	7.69412	7.20718	7.68872	7.42007	7.44795	0.928765	0.93737		0.933822	2019
1	24	1		1	1					6.74301	6.74139	6.85897	6.64722	6.7422	6.7531	1.00024	1.03186		1.02054	2019
1	22	1		1	1					7.36691	7.23065	7.17842	6.99641	7.29878	7.08741	1.01884	1.02602		1.02669	2019
1	18	1		1	1					6.85377	7.05794	6.76175	7.17588	6.95585	6.96882	0.971073	0.942288		0.957779	2019
1	21	1		1	1					6.14036	6.7054	6.16555	6.68731	6.42288	6.42643	0.915733	0.921978		0.929494	2019
1	21	1		1	1					7.03555	7.27539	7.00198	7.28861	7.15547	7.14529	0.967034	0.960674		0.980303	2019
1	20	1		1	1					6.57423	6.48126	6.47685	6.49127	6.52774	6.48406	1.01435	0.997777		1.02346	2019
1	22	1		1	1					6.81635	6.64358	6.74633	6.53921	6.72997	6.64277	1.02601	1.03167		1.02793	2019
1	24	1		1	1					7.06705	7.10782	6.80945	7.34111	7.08743	7.07528	0.994265	0.927578		0.975309	2019
1	18	1		1	1					6.50022	7.02877	6.29984	7.02288	6.76449	6.66136	0.924801	0.897045		0.913315	2019
1	21	1		1	1					6.39693	6.56117	6.24957	6.54406	6.47905	6.39682	0.974968	0.954999		0.974028	2019
1	28	1		1	1					6.83778	6.86603	6.6502	6.71795	6.8519	6.68407	0.995886	0.989916		0.996276	2019
1	20	1		1	1					6.98541	7.13723	6.90202	7.06605	7.06132	6.98403	0.978728	0.976787		0.971599	2019
1	20	1		1	1					6.90482	7.3889	6.99362	7.38027	7.14686	7.18694	0.934485	0.947609		0.949396	2019
1	24	1		1	1					7.35749	7.01949	7.38941	7.05753	7.18849	7.22347	1.04815	1.04703		1.04962	2019
1	19	1		1	1					6.66606	6.78262	6.71995	6.872	6.72434	6.79598	0.982816	0.977875		0.97879	2019
1	22	1		1	4					7.4186	7.69731	7.29412	7.57121	7.55795	7.43266	0.963791	0.963402		0.969552	2019
1	21	0.5		0.5	1					7.08839	7.29457	7.05887	7.15177	7.19148	7.10532	0.971736	0.987011		0.976757	2019
1	23	1		1	1					7.87062	8.26152	7.88937	8.13102	8.06607	8.0102	0.952684	0.97028		0.968293	2019
1	23	1		1	1					6.32928	6.89487	6.21775	6.95311	6.61208	6.58543	0.917969	0.89424		0.913683	2019
1	23	1		1	1					6.7619	7.1674	6.88306	7.10656	6.96465	6.99481	0.943425	0.968551		0.964279	2019
1	19	1		1	1					6.99962	6.9091	7.0215	6.74842	6.95436	6.88496	1.0131	1.04047		1.0315	2019
1	18	1		1	1					6.79769	7.15587	6.99805	7.02924	6.97678	7.01365	0.949945	0.995563		0.977353	2019
1	21	1		1	1					6.23489	6.84403	6.44019	6.72687	6.53946	6.58353	0.910997	0.957383		0.948974	2019
1	27	1		1	1					6.90752	6.92026	6.9503	7.11612	6.91389	7.03321	0.998159	0.976698		0.988566	2019
1	21	1		1	1					6.55334	7.09816	6.37442	6.90739	6.82575	6.64091	0.923245	0.92284		0.92573	2019
1	21	1		1	1					6.55892	6.84149	6.43541	6.41983	6.7002	6.42762	0.958696	1.00243		0.987853	2019
1	18	1		1	1					7.15972	7.38778	7.02359	7.21749	7.27375	7.12054	0.96913	0.973136		0.976246	2019
1	25	1		1	1					7.19642	7.49213	7.12866	7.19453	7.34427	7.16159	0.96053	0.990845		0.976051	2019
1	27	1		1	1					6.64764	7.12135	6.65016	7.08699	6.88449	6.86857	0.933481	0.938362		0.938264	2019
1	20	1		1	1					6.64968	6.57088	6.50533	6.50245	6.61028	6.50389	1.01199	1.00044		1.00398	2019
1	18	1		1	1					7.10493	7.67942	7.10894	7.4846	7.39217	7.29677	0.925191	0.949809		0.934799	2019
1	20	1		1	1					7.28097	7.79675	7.29449	7.75978	7.53886	7.52713	0.933847	0.940038		0.939795	2019
1	20	1		1	1					7.06377	7.41291	6.96458	7.26804	7.23834	7.11631	0.952901	0.958247		0.962168	2019
1	23	1		1	1					7.0688	7.17151	6.93953	7.14966	7.12016	7.0446	0.985678	0.97061		0.979161	2019
1	21	1		1	1					6.25123	6.64464	6.19174	6.57071	6.44793	6.38122	0.940792	0.942324		0.954454	2019
1	24	1		1	1					7.12511	7.43045	6.91238	7.25573	7.27778	7.08406	0.958907	0.952679		0.955902	2019
1	26	1		1	1					7.03039	7.49773	6.96774	7.43406	7.26406	7.2009	0.93767	0.937272		0.9431	2019
1	25	1		1	1					6.73686	6.74316	6.52843	6.71371	6.74001	6.62107	0.999065	0.972403		0.984078	2019
1	18	1		1	1					6.1516	6.34466	6.1925	6.1341	6.24813	6.1633	0.969571	1.00952		0.995892	2019
1	20	1		1	1					6.73124	7.14901	6.77477	7.1728	6.94012	6.97379	0.941563	0.944509		0.958986	2019
1	20	1		1	1					6.5727	6.7232	6.51669	6.64757	6.64795	6.58213	0.977615	0.980312		0.976595	2019
1	21	1		1	1					6.89498	7.08284	6.89648	7.1006	6.98891	6.99854	0.973476	0.971254		0.980939	2019
1	20	1		1	1					6.44167	6.83426	6.70318	6.87237	6.63796	6.78778	0.942554	0.975381		0.962474	2019
1	20	1		1	1					6.98092	7.18713	7.02829	7.23847	7.08403	7.13338	0.971309	0.970964		0.976989	2019
1	24	1		1	1					6.68941	6.84883	6.65991	6.70123	6.76912	6.68057	0.976723	0.993834		0.991143	2019
1	21	1		1	1					6.15722	6.55929	6.19191	6.54406	6.35825	6.36799	0.938703	0.946188		0.944992	2019
1	21	0.5		0.5	1					6.41758	6.87635	6.56443	6.63229	6.64696	6.59836	0.933283	0.989768		0.972619	2019
1	22	1		1	1					6.96387	6.72695	6.96042	6.71096	6.84541	6.83569	1.03522	1.03717		1.04291	2019
1	23	1		1	1					6.57604	7.01231	7.1573	7.06911	6.79418	7.1132	0.937785	1.01248		0.990662	2019
1	19	1		1	1					6.76716	6.78772	6.58666	6.66211	6.77744	6.62439	0.996971	0.988675		1.01077	2019
1	19	1		1	1					6.12274	6.30865	6.16451	6.35948	6.21569	6.262	0.970532	0.969343		0.980605	2019
1	19	1		1	1					6.24339	6.7841	6.30395	6.78926	6.51375	6.5466	0.920297	0.928518		0.935176	2019
1	19	1		1	1					6.04207	6.23303	5.82781	5.98262	6.13755	5.90522	0.969363	0.974124		0.968056	2019
1	19	1		1	1					6.88042	7.0064	6.89416	6.97233	6.94341	6.93324	0.98202	0.98879		0.993851	2019
1	21	1		1	1					6.93141	7.28589	7.14406	7.43069	7.10865	7.28737	0.951348	0.961427		0.96065	2019
1	19	1		1	1					6.61219	6.47714	6.4965	6.3854	6.54466	6.44095	1.02085	1.0174		1.0231	2019
1	22	1		1	1					6.54471	6.71848	6.40632	6.62687	6.6316	6.5166	0.974137	0.966718		0.975424	2019
1	26	1		1	1					6.80043	7.1522	6.6985	7.10173	6.97631	6.90011	0.950816	0.943221		0.943306	2019
1	25	1		1	1					7.66334	7.86201	7.78607	7.85752	7.76268	7.82179	0.97473	0.990907		0.977424	2019
1	25	0		0	1					6.79778	6.91462	6.88227	6.92133	6.8562	6.9018	0.983102	0.994357		0.994647	2019
1	26	0.5		0.5	1					6.40356	6.93328	6.34311	6.90212	6.66842	6.62262	0.923598	0.919009		0.927834	2019
1	22	1		1	1					6.666	7.05347	6.62798	7.00433	6.85973	6.81615	0.945067	0.946269		0.945758	2019
1	21	1		1	1					6.96532	7.38657	7.07108	7.19375	7.17595	7.13242	0.942971	0.982948		1.00631	2019
1	24	1		1	1					6.90249	7.24073	6.78366	7.36804	7.07161	7.07585	0.953287	0.920688		0.938242	2019
1	20	1		1	1					7.23233	7.3381	7.18975	7.14661	7.28521	7.16818	0.985586	1.00604		1.00153	2019
1	21	1		1	1					6.91305	7.20101	6.97634	7.12063	7.05703	7.04848	0.960012	0.979736		0.972019	2019
1	20	1		1	1					6.55295	6.74142	6.28476	6.55787	6.64718	6.42132	0.972044	0.958354		0.970044	2019
1	20	1		1	1					7.02375	7.24382	6.98625	7.29435	7.13378	7.1403	0.969619	0.957761		0.981998	2019
1	21	1		1	1					6.73951	7.18326	6.83063	7.01971	6.96139	6.92517	0.938224	0.973065		0.955935	2019
1	19	1		1	1					6.61282	6.79454	6.42774	6.78986	6.70368	6.6088	0.973255	0.946667		0.959664	2019
1	19	1		1	1					6.62819	6.93793	6.66816	6.85393	6.78306	6.76105	0.955356	0.972896		0.973584	2019
1	19	1		1	1					7.01928	7.26136	6.91588	7.13779	7.14032	7.02684	0.966662	0.96891		0.967559	2019
1	21	0		0	1					7.00451	7.47246	7.05182	7.62891	7.23849	7.34036	0.937378	0.924355		0.950014	2019
1	21	1		1	1					6.2933	6.53864	6.32682	6.27356	6.41597	6.30019	0.962478	1.00849		0.992204	2019
1	21	1		1	1					7.10388	7.00165	7.05947	6.83788	7.05277	6.94867	1.0146	1.03241		1.02693	2019
1	22	1		1	1					7.2494	7.47073	7.04991	7.30941	7.36007	7.17966	0.970375	0.964498		0.970414	2019
1	21	1		1	1					6.62542	6.91895	6.41796	7.04142	6.77218	6.72969	0.957575	0.911458		0.940884	2019
1	25	1		1	1					6.7437	6.8719	6.66076	6.75011	6.8078	6.70544	0.981344	0.986763		0.994518	2019
1	24	1		1	1					6.66769	6.80821	6.87677	6.82773	6.73795	6.85225	0.979361	1.00718		0.991738	2019
1	21	0.5		0.5	1					6.42497	6.92999	6.50553	6.92588	6.67748	6.71571	0.927125	0.939307		0.938492	2019
1	28	1		1	3					5.9125	6.418	5.93185	6.31153	6.16525	6.12169	0.921237	0.939843		0.942875	2019
1	21	1		1	1					6.03616	6.08818	6.00833	6.28032	6.06217	6.14433	0.991456	0.956691		0.976939	2019
1	18	1		1	1					6.52322	6.98357	6.43688	6.94434	6.75339	6.69061	0.934082	0.926924		0.936119	2019
1	19	1		1	1					6.61437	7.10277	6.58162	6.82327	6.85857	6.70245	0.931238	0.964584		0.945103	2019
1	19	1		1	1					6.44277	7.04802	6.46637	6.98063	6.74539	6.7235	0.914124	0.926331		0.922741	2019
1	20	1		1	1					6.45861	6.998	6.44254	7.0571	6.72831	6.74982	0.922923	0.912915		0.917433	2019
1	23	1		1	1					6.85378	6.88716	6.77347	6.9218	6.87047	6.84764	0.995154	0.978571		0.991848	2019
1	22	1		1	1					7.45136	7.21155	7.2561	7.34562	7.33145	7.30086	1.03325	0.987814		1.01377	2019
1	21	1		1	1					6.38927	6.63368	6.38615	6.72239	6.51148	6.55427	0.963157	0.949983		0.959758	2019
1	20	1		1	1					5.84113	6.31944	5.79836	6.3317	6.08029	6.06503	0.924311	0.915767		0.927454	2019
1	21	1		1	1					6.79737	6.79219	6.6857	6.75878	6.79478	6.72224	1.00076	0.989187		0.999767	2019
1	21	1		1	1					7.05462	7.06177	7.00814	7.15066	7.0582	7.0794	0.998987	0.980068		0.987239	2019
1	19	1		1	1					6.69388	6.89145	6.75933	6.99545	6.79267	6.87739	0.97133	0.966246		0.973474	2019
1	18	1		1	1					6.89583	7.04097	6.94074	7.04165	6.9684	6.99119	0.979386	0.98567		0.982815	2019
1	21	1		1	1					6.88951	6.8747	6.86936	6.8624	6.8821	6.86588	1.00215	1.00101		1.00449	2019
1	23	1		1	1					7.11291	7.40031	7.15696	7.39265	7.25661	7.2748	0.961164	0.968118		0.972235	2019
1	19	0.5		0.5	1					7.45503	7.34978	7.3861	7.51468	7.40241	7.45039	1.01432	0.98289		0.995393	2019
1	22	1		1	1					6.26813	6.6613	6.21836	6.60863	6.46471	6.41349	0.940977	0.940945		0.941972	2019
1	20	1		1	1					6.69367	7.12295	6.55209	6.9469	6.90831	6.7495	0.939733	0.943167		0.941531	2019
1	29	1		1	1					6.91935	7.06698	6.89693	7.08362	6.99317	6.99027	0.979111	0.973645		0.972593	2019
1	21	1		1	1					6.08945	6.40024	6.11833	6.19563	6.24485	6.15698	0.951441	0.987524		0.9747	2019
1	21	1		1	1					6.92757	7.05681	6.90357	7.0875	6.99219	6.99554	0.981685	0.974049		0.984897	2019
1	27	0		0	1					7.06149	7.44186	6.84583	7.21888	7.25167	7.03235	0.948887	0.948323		0.949691	2019
1	19	1		1	1					7.58911	7.56332	7.60769	7.66511	7.57622	7.6364	1.00341	0.992509		1.02283	2019
1	19	1		1	1					7.31223	7.40622	7.25078	7.64709	7.35922	7.44894	0.98731	0.948175		0.966341	2019
1	22	1		1	1					6.71675	6.902	6.70033	6.89788	6.80938	6.7991	0.973159	0.97136		0.979831	2019
1	24	1		1	1					6.47746	6.65583	6.43778	6.64182	6.56665	6.5398	0.973201	0.969279		0.979653	2019
1	19	1		1	1					6.13553	6.20792	6.36856	6.43389	6.17172	6.40123	0.988339	0.989845		0.996782	2019
1	20	1		1	1					6.67314	7.13393	6.61688	7.14678	6.90354	6.88183	0.935409	0.925854		0.938057	2019
1	24	1		1	1					7.72941	8.23272	7.47083	7.97731	7.98107	7.72407	0.938864	0.93651		0.947249	2019
1	21	1		1	1					6.74365	6.91646	6.75752	6.57926	6.83005	6.66839	0.975015	1.02709		1.01427	2019
1	31	1		1	3					6.75366	7.44255	6.71769	7.25338	7.09811	6.98553	0.907439	0.926147		0.923878	2019
1	20	1		1	1					6.33396	6.7359	6.41137	6.66627	6.53493	6.53882	0.940329	0.961762		0.948977	2019
1	20	1		1	1					6.34063	6.38139	6.395	6.37348	6.36101	6.38424	0.993611	1.00338		1.00431	2019
1	21	1		1	1					6.91107	6.95576	6.77163	6.90964	6.93342	6.84064	0.993575	0.980026		0.991556	2019
1	20	1		1	1					6.64161	7.30152	6.49094	7.10799	6.97157	6.79946	0.909621	0.91319		0.917622	2019
1	18	1		1	1					6.70636	6.90623	6.72652	6.87786	6.80629	6.80219	0.971061	0.977996		0.977126	2019
1	18	1		1	1					6.82218	7.14171	6.88284	7.15427	6.98195	7.01855	0.955258	0.96206		0.966342	2019
1	20	1		1	1					7.27392	7.41912	7.30165	7.4295	7.34652	7.36558	0.980429	0.982792		0.980136	2019
1	19	1		1	1					7.39586	7.37248	7.11257	7.45663	7.38417	7.2846	1.00317	0.953858		0.973612	2019
1	20	1		1	1					6.7426	7.41865	6.77748	7.50591	7.08063	7.1417	0.908872	0.902952		0.906356	2019
1	20	1		1	1					7.02349	7.32403	6.9473	7.03009	7.17376	6.9887	0.958965	0.988222		0.972565	2019
1	22	1		1	1					6.46099	6.91621	6.3678	6.92467	6.6886	6.64623	0.934181	0.919581		0.927997	2019
1	23	1		1	1					6.70562	6.58661	6.51827	6.54449	6.64611	6.53138	1.01807	0.995993		1.00431	2019
1	19	1		1	1					6.98692	6.89544	7.03001	6.91228	6.94118	6.97114	1.01327	1.01703		1.01596	2019
1	19	1		1	1					6.69312	6.85837	6.76645	6.78525	6.77575	6.77585	0.975905	0.997229		0.984255	2019
1	19	1		1	1					7.1222	7.47067	7.19316	7.44848	7.29643	7.32082	0.953355	0.965721		0.961165	2019
1	21	1		1	1					7.43168	7.63616	7.27576	7.49821	7.53392	7.38698	0.973222	0.970333		0.978789	2019
1	20	1		1	1					6.6935	6.86449	6.7697	6.70275	6.77899	6.73623	0.975091	1.00999		1.00098	2019
1	19	1		1	1					7.20202	7.20441	6.98517	7.25246	7.20322	7.11881	0.999668	0.963145		0.985674	2019
1	19	1		1	1					6.64361	6.6581	6.48711	6.61548	6.65086	6.5513	0.997823	0.980596		0.990918	2019
1	22	1		1	1					6.88036	7.25499	6.94071	6.8986	7.06768	6.91966	0.948363	1.0061		0.966991	2019
1	24	1		1	1					6.90947	7.02606	6.83196	7.06215	6.96777	6.94706	0.983405	0.967405		0.981026	2019
1	24	1		1	1					6.24881	6.32621	6.18217	6.18273	6.28751	6.18245	0.987765	0.99991		1.00588	2019
1	24	1		1	1					6.99956	7.17667	7.07219	7.27339	7.08811	7.17279	0.975321	0.972337		0.979507	2019
1	19	1		1	1					6.55033	6.83418	6.62958	6.95123	6.69225	6.7904	0.958467	0.953726		0.962719	2019
1	19	1		1	1					7.07638	7.63492	6.97901	7.47351	7.35565	7.22626	0.926843	0.933834		0.928096	2019
1	19	1		1	1					7.64301	7.57828	7.6009	7.55307	7.61065	7.57698	1.00854	1.00633		0.999378	2019
1	21	1		1	1					6.8491	6.8828	6.71067	6.79335	6.86595	6.75201	0.995104	0.98783		0.997643	2019
1	18	1		1	1					6.6592	6.98118	6.62877	7.06158	6.82019	6.84517	0.953879	0.938709		0.951818	2019
1	24	1		1	1					6.71599	6.5395	6.66805	6.5294	6.62774	6.59872	1.02699	1.02123		1.05423	2019
1	24	1		1	1					6.55244	6.77403	6.39366	6.69306	6.66324	6.54336	0.967289	0.955266		0.966095	2019
1	20	1		1	1					6.44541	6.75928	6.27687	6.3665	6.60235	6.32169	0.953565	0.985921		0.988115	2019
1	20	1		1	1					7.45874	7.57008	7.48701	7.68778	7.51441	7.58739	0.985291	0.973885		0.985941	2019
1	18	1		1	1					7.30804	7.31966	7.30225	7.4437	7.31385	7.37297	0.998412	0.980998		0.996408	2019
1	19	1		1	1					6.67804	7.02024	6.76612	7.15958	6.84914	6.96285	0.951256	0.945044		0.952034	2019
1	19	1		1	1					6.86688	7.19786	6.74617	7.17068	7.03237	6.95843	0.954017	0.940799		0.948916	2019
1	19	1		1	1					7.33852	7.52244	7.33121	7.31807	7.43048	7.32464	0.97555	1.0018		0.992421	2019
1	38	1		1	1					6.86467	6.93939	6.76313	6.96382	6.90203	6.86347	0.989233	0.97118		0.990786	2019
1	21	1		1	1					6.83356	6.9181	6.79721	6.71429	6.87583	6.75575	0.98778	1.01235		1.01355	2019
1	21	1		1	1					7.01408	7.27058	7.12622	7.11927	7.14233	7.12274	0.96472	1.00098		0.993785	2019
1	20	1		1	1					7.20432	7.57846	7.35186	7.54103	7.39139	7.44645	0.950631	0.974914		0.956276	2019
1	26	1		1	1					6.71652	6.94642	6.64929	7.0568	6.83147	6.85304	0.966904	0.942252		0.941541	2019
1	26	0.5		0.5	1					7.22036	7.83373	7.14599	7.62024	7.52705	7.38312	0.921702	0.937765		0.936167	2019
1	19	1		1	1					6.72274	7.12359	6.64851	7.09521	6.92316	6.87186	0.943729	0.937042		0.939706	2019
1	19	1		1	1					6.84162	6.92828	6.71906	6.94288	6.88495	6.83097	0.987491	0.967763		0.97172	2019
1	19	1		1	1					7.50653	7.65624	7.26778	7.77116	7.58138	7.51947	0.980446	0.935224		0.961475	2019
1	20				1					6.83684	7.05135	7.02987	7.08727	6.9441	7.05857	0.969579	0.991901		0.983954	2019
1	21	1		1	1					6.89087	7.10978	6.77349	7.06217	7.00033	6.91783	0.96921	0.959124		0.997126	2019
1	22				1					6.47393	6.80871	6.57363	6.64458	6.64132	6.6091	0.950831	0.989322		0.978977	2019
1	21	0.5		0.5	1					7.09367	7.72328	7.14497	7.59196	7.40847	7.36847	0.91848	0.941123		1.00784	2019
1	21	1		1	1					7.19357	7.18849	7.10007	7.15005	7.19103	7.12506	1.00071	0.99301		1.00394	2019
1	21	1		1	1					6.38857	6.80193	6.21538	6.58097	6.59525	6.39818	0.93923	0.944446		1.01103	2019
1	26	1		1	1					7.0955	7.37184	7.21811	7.26715	7.23367	7.24263	0.962513	0.993251		0.976359	2019
1	25	1		1	1					6.69114	6.8618	6.82956	6.98611	6.77647	6.90784	0.975129	0.977591		0.972755	2019
1	26	1		1	1					7.18009	7.61182	7.3945	7.44884	7.39596	7.42167	0.943282	0.992705		0.974757	2019
1	21	1		1	1					7.51165	7.7041	7.33429	7.67689	7.60787	7.50559	0.975021	0.955371		0.95047	2019
1	21	1		1	1					7.02485	7.2572	6.91191	7.03502	7.14102	6.97346	0.967984	0.982501		0.974387	2019
1	22	1		1	1					6.76326	6.84536	6.97585	6.8496	6.80431	6.91272	0.988006	1.01843		0.99749	2019
1	22	0		0	1					6.13369	6.53187	6.09432	6.59408	6.33278	6.3442	0.939041	0.924211		0.930698	2019
1	22	1		1	1					7.1477	7.34517	7.18978	7.29764	7.24644	7.24371	0.973116	0.985219		0.978219	2019
1	22	1		1	1					6.91414	7.36454	7.00004	7.38281	7.13934	7.19142	0.938842	0.948154		0.942897	2019
1	23	1		1	1					6.84251	6.96287	6.93182	6.79841	6.90269	6.86512	0.982713	1.01962		1.01319	2019
1	28	0		0	1					6.62103	6.95188	6.52185	6.77485	6.78646	6.64835	0.952409	0.962657		0.956681	2019
1	19	1		1	1					6.4569	7.02198	6.55313	6.93048	6.73944	6.7418	0.919527	0.945551		0.935152	2019
1	29	1		1	1					6.55572	6.63987	6.60517	6.60085	6.5978	6.60301	0.987326	1.00065		1.00028	2019
1	24	1		1	1					6.93128	7.24573	6.81009	7.25883	7.08851	7.03446	0.956602	0.938181		0.947667	2019
1	23	1		1	1					6.63489	7.55607	6.75723	7.51934	7.09548	7.13828	0.878088	0.898646		0.886954	2019
1	27	1		1	1					7.1673	7.16336	6.94363	7.01307	7.16533	6.97835	1.00055	0.990099		0.989235	2019
1	21	1		1	1					6.94323	7.19964	6.98781	7.12757	7.07144	7.05769	0.964386	0.980392		0.971688	2019
1	19	1		1	1					6.01634	6.11662	5.84783	6.13756	6.06648	5.99269	0.983604	0.952795		0.97276	2019
1	21	1		1	1					6.56512	7.16349	6.58692	6.90482	6.86431	6.74587	0.916469	0.953959		0.935715	2019
1	26	1		1	1					7.32792	7.3603	7.37859	7.35212	7.34411	7.36535	0.995601	1.0036		0.999301	2019
1	19	1		1	1					6.56324	6.80695	6.48203	6.70049	6.68509	6.59126	0.964197	0.967397		0.965897	2019
1	23	1		1	1					6.60619	6.77175	6.59291	6.79933	6.68897	6.69612	0.975552	0.969642		0.97364	2019
1	21	1		1	1					6.48578	7.07376	6.44431	7.00953	6.77977	6.72692	0.916879	0.919364		0.922691	2019
1	23	1		1	1					6.78925	7.36649	6.65263	7.44087	7.07787	7.04675	0.92164	0.894066		0.906899	2019
1	18	1		1	1					7.10041	7.33857	7.17742	7.34862	7.21949	7.26302	0.967547	0.976703		0.984632	2019
1	20	1		1	1					6.57579	6.80353	6.6852	6.82891	6.68966	6.75705	0.966525	0.978955		0.984027	2019
1	19	1		1	1					6.61826	6.32145	6.71329	6.25113	6.46985	6.48221	1.04695	1.07393		1.09087	2019
1	20	1		1	1					6.84743	7.02165	6.68688	7.02576	6.93454	6.85632	0.975188	0.951767		0.956963	2019
1	19	1		1	1					7.29861	7.19231	7.03906	7.16885	7.24546	7.10396	1.01478	0.981895		1.05162	2019
1	22	1		1	1					6.49423	6.36877	6.3942	6.36459	6.4315	6.3794	1.0197	1.00465		1.02051	2019
1	22	1		1	1					7.03843	7.29953	6.93763	7.34961	7.16898	7.14362	0.96423	0.943946		0.948665	2019
1	20	1		1	1					6.61073	6.9475	6.7018	7.15906	6.77911	6.93043	0.951527	0.936129		0.948648	2019
1	20	1		1	1					7.72823	7.69024	7.514	7.73599	7.70924	7.62499	1.00494	0.971304		0.987646	2019
1	21	1		1	1					6.20742	6.47935	6.44537	6.56045	6.34339	6.50291	0.958031	0.982458		0.970169	2019
1	20	1		1	1					6.55442	6.48255	6.57689	6.61543	6.51849	6.59616	1.01109	0.994174		0.991366	2019
1	22	1		1	1					7.21821	7.90635	7.26679	7.8399	7.56228	7.55334	0.912963	0.926898		0.945799	2019
1	21	1		1	1					6.88417	6.52917	6.88741	6.74099	6.70667	6.8142	1.05437	1.02172		1.0553	2019
1	18	1		1	1					6.89164	6.94758	6.63182	6.99225	6.91961	6.81203	0.991948	0.948453		0.973345	2019
1	18	1		1	1					6.66184	6.83716	6.75212	6.90121	6.7495	6.82666	0.974359	0.978397		0.969496	2019
1	20	1		1	1					6.80837	7.10135	6.81119	6.96683	6.95486	6.88901	0.958743	0.97766		0.968027	2019
1	18	1		1	1					6.85374	7.17494	6.88273	7.11367	7.01434	6.9982	0.955233	0.967535		1.00228	2019
1	20	1		1	1					6.38111	6.54526	6.39811	6.61747	6.46319	6.50779	0.97492	0.966851		0.966983	2019
1	20	0.5		0.5	1					6.45179	6.1611	6.37992	6.38237	6.30644	6.38114	1.04718	0.999617		1.04639	2019
1	19	1		1	1					7.39445	7.49829	7.35968	7.41077	7.44637	7.38522	0.986151	0.993106		0.990633	2019
1	22	1		1	1					7.13871	6.87599	6.97565	6.77265	7.00735	6.87415	1.03821	1.02997		1.04439	2019
1	22	1		1	1					6.77776	7.36685	6.84634	7.35492	7.07231	7.10063	0.920035	0.930852		0.919878	2019
1	24	1		1	1					7.21504	6.95869	7.05424	7.26385	7.08686	7.15904	1.03684	0.971143		1.0079	2019
1	23	1		1	1					7.02468	6.96976	6.9251	6.97259	6.99722	6.94885	1.00788	0.993188		0.978669	2019
1	21	1		1	1					7.16905	6.85075	7.18613	6.91224	7.0099	7.04919	1.04646	1.03962		1.03969	2019
1	22	1		1	1					6.84369	6.96638	6.99526	6.84643	6.90504	6.92084	0.982388	1.02174		1.00382	2019
1	21	0.5		0.5	1					7.47854	7.90541	7.47261	7.91154	7.69198	7.69207	0.946002	0.944519		0.938364	2019
1	20	0.5		0.5	1					6.85958	6.51326	6.65527	6.58505	6.68642	6.62016	1.05317	1.01066		1.04453	2019
1	21				1					7.15373	6.76213	6.94312	6.75988	6.95793	6.8515	1.05791	1.02711		1.03714	2019
1	21	0		0	1					6.97768	7.49642	6.97118	7.26721	7.23705	7.11919	0.930801	0.959264		0.934935	2019
1	18	1		1	1					6.58399	6.68372	6.42438	6.62974	6.63386	6.52706	0.985079	0.969024		0.973357	2019
1	20	1		1	1					6.89152	6.86896	6.9012	6.75253	6.88024	6.82687	1.00328	1.02202		1.00692	2019
1	21	1		1	1					6.58348	6.54964	6.5704	6.5541	6.56656	6.56225	1.00517	1.00249		1.00557	2019
1	25	1		1	1					6.45553	6.70169	6.2235	6.72596	6.57861	6.47473	0.963269	0.925295		0.950955	2019
1	20	0.5		0.5	1					6.93747	6.86558	6.78189	6.80166	6.90153	6.79178	1.01047	0.997094		1.01364	2019
1	23	1		1	1					7.03841	7.34291	6.86388	7.41482	7.19066	7.13935	0.958532	0.925697		0.927794	2019
1	20	1		1	1					7.2257	6.93106	7.0872	7.01893	7.07838	7.05306	1.04251	1.00973		1.02843	2019
1	20	1		1	1					7.00113	6.96222	6.93472	6.88467	6.98167	6.90969	1.00559	1.00727		1.01142	2019
1	20	1		1	1					6.89088	7.29968	7.05646	7.43126	7.09528	7.24386	0.943997	0.949564		0.959065	2019
1	21	1		1	1					6.52579	6.79406	6.58799	6.83391	6.65992	6.71095	0.960513	0.964014		0.960345	2019
1	21	1		1	1					6.50739	6.58541	6.62997	6.56169	6.5464	6.59583	0.988153	1.01041		1.02347	2019
1	20	1		1	1					6.8421	7.09354	6.901	7.26833	6.96782	7.08466	0.964554	0.949461		0.96229	2019
1	21	1		1	1					7.14648	6.9796	7.19328	7.02233	7.06304	7.1078	1.02391	1.02434		1.01967	2019
1	23	1		1	1					6.18416	6.43346	6.06184	6.4723	6.30881	6.26707	0.961249	0.936582		0.956803	2019
1	19	1		1	1					6.53125	6.78022	6.32681	6.63864	6.65574	6.48273	0.96328	0.953028		0.962754	2019
1	19	1		1	1					6.78302	6.28299	6.50444	6.35297	6.53301	6.4287	1.07959	1.02384		1.05533	2019
1	19	0		0	1					6.5565	6.88664	6.62987	6.81454	6.72157	6.72221	0.952061	0.972901		0.964605	2019
1	20	1		1	1					6.58466	6.95931	6.5933	6.5947	6.77199	6.594	0.946166	0.999787		0.984022	2019
1	20	1		1	1					7.39604	7.07605	7.18385	7.2597	7.23604	7.22178	1.04522	0.989552		1.00085	2019
1	24	1		1	1					7.1248	7.41069	7.12535	7.88287	7.26775	7.50411	0.961422	0.903903		0.935213	2019
1	19	1		1	1					7.13658	7.00354	7.32124	7.05965	7.07006	7.19044	1.019	1.03705		1.0203	2019
1	18	1		1	1					6.2766	6.21617	6.28365	6.27864	6.24639	6.28115	1.00972	1.0008		0.994672	2019
1	18	1		1	1					6.08553	6.19946	6.03867	6.19628	6.1425	6.11748	0.981622	0.974563		0.975463	2019
1	18	1		1	1					6.66785	6.4352	6.37916	6.79301	6.55152	6.58608	1.03615	0.939078		0.990421	2019
1	19	1		1	1					7.17046	7.42228	7.18721	7.54323	7.29637	7.36522	0.966073	0.952803		0.959315	2019
1	19	1		1	1					7.27173	7.54927	7.12987	7.60775	7.4105	7.36881	0.963236	0.937186		0.944021	2019
1	19	1		1	1					5.87236	5.8607	5.84611	5.85063	5.86653	5.84837	1.00199	0.999228		1.00147	2019
1	18	1		1	1					6.78652	6.83489	6.72633	6.70719	6.8107	6.71676	0.992924	1.00285		0.989616	2019
1	20	1		1	1					7.11665	7.54521	7.11352	7.73087	7.33093	7.4222	0.9432	0.920145		0.935304	2019
1	20	1		1	1					7.71865	7.93131	7.80055	8.09653	7.82498	7.94854	0.973188	0.963444		0.965602	2019
1	20	1		1	1					6.80698	7.16624	6.83338	7.23113	6.98661	7.03226	0.949867	0.944995		0.936558	2019
1	26	1		1	1					6.47205	6.78921	6.55483	6.68641	6.63063	6.62062	0.953285	0.980321		0.979062	2019
1	22	1		1	1					6.24936	6.62129	6.1979	6.59907	6.43532	6.39849	0.943829	0.939207		0.933209	2019
1	20	1		1	1					7.04469	6.96412	6.97706	7.16529	7.00441	7.07117	1.01157	0.973731		1.01058	2019
1	30	1		1	1					6.69194	6.93564	6.75605	6.98266	6.81379	6.86936	0.964863	0.967546		0.972682	2019
1	31	1		1	1					7.48707	7.63959	7.62878	7.78632	7.56333	7.70755	0.980036	0.979767		0.975463	2019
1	26	1		1	1					6.22114	6.43067	6.36133	6.52211	6.32591	6.44172	0.967416	0.975349		0.966871	2019
1	20	1		1	1					7.22813	7.38488	7.25203	7.33114	7.30651	7.29159	0.978774	0.989209		0.979972	2019
1	23	1		1	1					6.86437	6.53777	6.80228	6.61376	6.70107	6.70802	1.04995	1.0285		1.03251	2019
1	20	1		1	1					6.60119	6.59482	6.79261	6.68243	6.59801	6.73752	1.00097	1.01649		1.02042	2019
1	19	1		1	1					7.55714	7.85748	7.52101	8.04718	7.70731	7.7841	0.961776	0.934614		0.941742	2019
1	20	1		1	1					6.65033	6.7641	6.80394	6.89717	6.70721	6.85055	0.98318	0.986483		0.96908	2019
1	19	1		1	1					6.99062	7.13408	6.97163	7.24123	7.06235	7.10643	0.97989	0.962769		0.979804	2019
1	20	1		1	1					7.13067	7.41947	7.15194	7.45282	7.27507	7.30238	0.961075	0.959629		0.966744	2019
1	19	1		1	1					7.09757	7.21133	6.88421	6.9461	7.15445	6.91516	0.984225	0.991089		0.993398	2019
1	21	1		1	1					7.26452	7.59718	7.17294	7.51028	7.43085	7.34161	0.956213	0.955084		0.96362	2019
1	22	1		1	1					6.99095	6.80732	7.04009	7.11686	6.89913	7.07848	1.02698	0.989214		1.00046	2019
1	19	1		1	1					7.33291	7.33219	7.29315	7.43029	7.33255	7.36172	1.0001	0.981544		0.98962	2019
1	27	1		1	1					6.65657	6.55857	6.51199	6.525	6.60757	6.51849	1.01494	0.998007		1.01893	2019
1	21	1		1	1					5.85685	6.26085	5.91839	6.44446	6.05885	6.18143	0.935472	0.918369		0.935006	2019
1	20	1		1	1					6.30755	6.76807	6.23649	6.68513	6.53781	6.46081	0.931957	0.932889		0.929219	2019
1	21	1		1	1					6.42223	6.43946	6.54808	6.39151	6.43084	6.46979	0.997324	1.0245		1.00683	2019
1	18	1		1	1					6.28091	6.81886	6.30388	6.99775	6.54989	6.65081	0.921108	0.900844		0.914756	2019
1	19	1		1	1					7.19861	7.44158	7.31904	7.72172	7.32009	7.52038	0.96735	0.947851		1.00091	2019
1	19	1		1	1					6.97557	7.33913	7.17689	7.6376	7.15735	7.40724	0.950463	0.939679		0.946404	2019
1	20	1		1	1					6.30067	6.50794	6.29434	6.55008	6.4043	6.42221	0.968151	0.960957		0.967697	2019
1	20	1		1	1					7.26169	7.12766	7.08423	7.18612	7.19468	7.13518	1.0188	0.985822		1.01231	2019
1	21	1		1	1					6.73494	6.53448	6.64938	6.39641	6.63471	6.5229	1.03068	1.03955		1.02731	2019
1	20	1		1	1					7.0862	7.27758	6.83249	7.26342	7.18189	7.04796	0.973703	0.940671		0.983261	2019
1	20	1		1	1					6.85551	6.91067	6.81189	7.03746	6.88309	6.92467	0.992018	0.967947		0.96909	2019
1	22	1		1	1					7.6487	7.77189	7.6997	7.85789	7.71029	7.7788	0.98415	0.979869		0.982609	2019
1	18	1		1	1					7.65422	7.4583	7.62679	7.38717	7.55626	7.50698	1.02627	1.03244		1.02125	2019
1	19	1		1	1					6.98938	7.06476	7.08827	7.23315	7.02707	7.16071	0.989331	0.979971		0.987066	2019
1	23	1		1	1					6.86216	7.05188	6.72224	7.12157	6.95702	6.92191	0.973096	0.943927		0.956702	2019
1	22	1		1	1					6.22926	6.46469	6.43943	6.68997	6.34698	6.5647	0.963583	0.96255		0.966272	2019
1	21	0		0	1					7.65541	7.59684	7.36534	7.60745	7.62613	7.48639	1.00771	0.968174		0.976062	2019
1	20	1		1	1					7.01636	6.95488	6.89793	6.84957	6.98562	6.87375	1.00884	1.00706		0.997436	2019
1	18	0.5		0.5	1					6.9528	7.36816	6.98016	7.45315	7.16048	7.21666	0.943628	0.936538		0.94263	2019
1	20	1		1	1					6.7159	6.85828	6.82481	6.93669	6.78709	6.88075	0.97924	0.983871		0.971824	2019
1	19	1		1	1					6.94797	7.21001	7.00971	7.48936	7.07899	7.24953	0.963656	0.935955		0.947289	2019
1	19	1		1	1					6.32141	6.29211	6.22901	6.16695	6.30676	6.19798	1.00466	1.01006		1.00602	2019
1	21	1		1	1					7.18922	7.06648	7.01485	7.10554	7.12785	7.06019	1.01737	0.987235		1.00024	2019
1	23	1		1	1					7.4263	7.61518	7.36144	7.69627	7.52074	7.52885	0.975198	0.956494		0.967425	2019
1	21	0.5		0.5	1					6.80971	7.00277	6.76268	7.23118	6.90624	6.99693	0.972431	0.935212		0.95998	2019
1	22	1		1	1					6.63795	7.04041	6.50248	7.02086	6.83918	6.76167	0.942835	0.926165		0.943224	2019
1	26	1		1	1					6.34948	6.89395	6.29991	6.80014	6.62171	6.55002	0.921022	0.926438		0.930736	2019
1	19	0.5		0.5	1					7.0712	7.16303	7.11016	7.0638	7.11712	7.08698	0.98718	1.00656		0.999738	2019
1	19	1		1	1					7.02759	7.23603	7.04131	7.17008	7.13181	7.10569	0.971194	0.98204		0.977533	2019
1	19	1		1	1					6.88716	7.18436	6.93768	7.22403	7.03576	7.08086	0.958633	0.960362		0.958604	2019
1	19	1		1	1					7.33117	7.77352	7.28207	7.69641	7.55234	7.48924	0.943095	0.946164		0.940058	2019
1	21	1		1	2					6.77568	6.98671	6.69715	6.95601	6.88119	6.82658	0.969795	0.962786		0.968823	2019
1	21	0.5		0.5	1					6.34011	6.88626	7.14411	7.2679	6.61318	7.206	0.920691	0.982967		0.978893	2019
1	19	1		1	1					6.93718	6.98177	6.88696	7.10372	6.95947	6.99534	0.993614	0.969486		0.988291	2019
1	21	1		1	1					6.6634	6.93144	6.55823	6.84732	6.79742	6.70277	0.96133	0.95778		0.958062	2019
1	20	0.5		0.5	1					7.0631	7.29179	7.1147	7.26145	7.17745	7.18808	0.968636	0.97979		1.02833	2019
1	20	0.5		0.5	3					6.84239	6.50583	6.71842	6.70077	6.67411	6.70959	1.05173	1.00263		0.955597	2019
1	19	1		1	1					7.55454	7.91411	7.5228	8.09919	7.73433	7.81099	0.954566	0.928833		0.982766	2019
1	18	0.5		0.5	1					7.00422	6.91798	6.84092	7.05783	6.9611	6.94938	1.01247	0.969267		1.00879	2019
1	19	1		1	1					6.66535	6.44599	6.75341	6.5897	6.55567	6.67155	1.03403	1.02484		0.98382	2019
1	19	1		1	1					6.80901	6.97878	6.84528	6.88039	6.8939	6.86284	0.975674	0.994897		0.954302	2019
1	19	1		1	1					7.42762	7.77097	7.41735	7.68979	7.59929	7.55357	0.955815	0.964572		0.951807	2019
1	22	1		1	1					6.23279	6.54497	6.15438	6.49858	6.38888	6.32648	0.952303	0.947035		0.955844	2019
1	21	0.5		0.5	1					6.37215	6.57533	6.28172	6.47906	6.47374	6.38039	0.9691	0.969543		0.96137	2019
1	22	0.5		0.5	1					6.6328	6.67164	6.60203	6.60638	6.65222	6.60421	0.994177	0.999342		0.987552	2019
1	21	1		1	1					7.45336	7.23146	7.34367	7.29854	7.34241	7.3211	1.03069	1.00618		1.02203	2019
1	20	1		1	1					6.59908	6.5583	6.3981	6.52243	6.57869	6.46026	1.00622	0.980938		0.985647	2019
1	23	0.5		0.5	1					7.0987	6.85586	7.02355	6.79319	6.97728	6.90837	1.03542	1.03391		1.01685	2019
1	21	1		1	1					6.58188	6.76959	6.61186	6.81744	6.67573	6.71465	0.972272	0.969845		0.959702	2019
1	21	1		1	1					6.91234	7.14548	6.81198	7.1864	7.02891	6.99919	0.967372	0.947899		0.973764	2019
1	20	1		1	2					7.12402	7.37771	7.14608	7.44175	7.25087	7.29391	0.965615	0.960269		0.961886	2019
1	31	0.5		0.5	1					6.78636	6.9165	6.56683	6.94382	6.85143	6.75533	0.981185	0.945709		0.961961	2019
1	20	1		1	1					7.08772	7.27524	6.95547	7.42019	7.18148	7.18783	0.974226	0.93737		0.958403	2019
1	23	1		1	1					7.66129	7.50533	7.55533	7.18199	7.58331	7.36866	1.02078	1.05198		0.997863	2019
1	18	1		1	1					6.31627	5.94475	6.0702	6.28407	6.13051	6.17713	1.0625	0.965967		1.01384	2019
1	27	1		1	1					6.4246	6.36228	6.36324	6.32796	6.39344	6.3456	1.00979	1.00558		0.993079	2019
1	19	1		1	1					6.84461	6.74058	6.50702	6.88067	6.7926	6.69385	1.01543	0.945696		0.997407	2019
1	19	1		1	1					6.73427	6.61828	6.65074	6.78996	6.67627	6.72035	1.01753	0.979495		0.991322	2019
1	18	1		1	1					6.69374	6.93056	6.6219	7.04583	6.81215	6.83387	0.96583	0.939832		0.953634	2019
1	33	1		1	1					7.19516	7.57397	7.21407	7.52879	7.38457	7.37143	0.949985	0.958197		0.955738	2019
1	18		0.741071	1	1	Right	24.625	21.875	0.11828	6.55085	6.83575	6.50064	6.86286	6.6933	6.68175	0.958322	0.94722		0.948023	2019
1	18		1	1	1	Right	31.625	28.875	0.0909091	6.61131	6.74852	6.53258	6.70895	6.67991	6.62077	0.979667	0.973711		0.982666	2019
1	23		1	1	1	Right	32	32	0	7.05711	7.13488	7.1602	7.09105	7.09599	7.12563	0.9891	1.00975		0.99608	2019
1	22		0.785714	1	1	Right	23.125	21.875	0.0555556			7.0638	6.99616		7.02998		1.00967		1.02615	2019
1	20		0.401786	0.5	1	Right	25	24	0.0408163	6.8519	7.14565	6.92652	7.13332	6.99878	7.02992	0.958892	0.97101		0.959029	2019
1	22		1	1	1	Right	30	31.5	-0.0487805	6.5648	6.66051	6.64966	6.42721	6.61265	6.53844	0.985629	1.03461		1.01262	2019
1	20		1	1	1	Right	34.5	27.5	0.225806	6.69665	6.77646	6.59252	6.76069	6.73656	6.67661	0.988221	0.975125		0.985579	2019
1	19		1	1	1	Right	23.5	22.5	0.0434783	6.86612	7.42984	6.77201	7.25639	7.14798	7.0142	0.924128	0.933248		0.925405	2019
1	18		1	1	1	Right	23	21.5	0.0444444	6.34576	6.80048	6.2579	6.66501	6.57312	6.46146	0.933134	0.938918		0.944522	2019
1	18		1	1	1	Right	23.25	21.75	0.0666667	7.10517	7.12134	6.98415	6.99367	7.11325	6.98891	0.99773	0.998638		1.00818	2019
1	18		0.8125	1	1	Right	27.625	23.875	0.145631			7.37311	7.49751		7.43531		0.983408		0.992357	2019
1	22		1	1	1	Right	22	21	0.0465116	7.18562	6.99217	7.0077	7.02301	7.0889	7.01535	1.02767	0.997821		1.00605	2019
1	27		1	1	1	Right	31	30.5	0.0162602	7.05385	7.52762	6.99411	7.52758	7.29074	7.26084	0.937062	0.929132		0.9349	2019
1	19		0.672566	0.5	1	Left	25	25.5	-0.019802	6.67663	7.18349	6.76259	7.17905	6.93006	6.97082	0.929441	0.941989		0.9337	2019
1	20		0.80531	1	1	Right	20.5	20.5	0	6.71929	6.69878	6.59778	6.6857	6.70904	6.64174	1.00306	0.98685		0.98795	2019
1	26		0.876106	1	1	Right	30	23.5	0.242991	7.22924	7.31487	7.14097	7.20991	7.27206	7.17544	0.988295	0.990438		0.99125	2019
1	27		1	1	1	Right	27	23.5	0.138614	6.58865	6.94535	6.45372	7.13084	6.767	6.79228	0.948642	0.905044		0.9506	2019
1	19		0.938053	1	1	Right	21.5	19.5	0.097561	5.63515	6.01956	5.63928	6.08971	5.82735	5.8645	0.93614	0.926034		0.9319	2019
1	20		0.920354	1	1	Right	27.75	23.5	0.165854	6.9585	7.15695	7.05633	7.09681	7.05773	7.07657	0.972273	0.994297		0.9828	2019
1	19		1	1	1	Right	32	29.25	0.0897959	7.09806	7.50359	7.00828	7.22947	7.30082	7.11888	0.945956	0.969405		0.96505	2019
1	20		1	1	1	Right	28.25	24.25	0.152381	6.62562	7.12315	6.48877	7.23937	6.87439	6.86407	0.930154	0.896318		0.92175	2019
1	19		0.929204	1	1	Right	25	23	0.0833333	6.51599	6.43736	6.54674	6.43384	6.47668	6.49029	1.01221	1.01755		1.00685	2019
1	19		1	1	1	Right	32	28	0.133333	6.95211	6.88162	6.73112	6.78709	6.91686	6.75911	1.01024	0.991753		1.007	2019
1	20		1	1	1	Right	29.5	28	0.0521739	7.4667	7.6794	7.40213	7.58944	7.57305	7.49578	0.972303	0.975319		0.97225	2019
1	19		1	1	1	Right	26.75	25	0.0676329	7.08964	7.47485	7.2095	7.34853	7.28225	7.27902	0.948466	0.981081		0.9713	2019
1	19		0.929204	1	1	Right	31	28	0.101695	7.08887	6.87756	6.85602	6.73497	6.98321	6.7955	1.03072	1.01797		1.02485	2019
1	19		0.725664	1	1	Right	23.5	24.5	-0.0416667	7.01918	7.43105	7.22118	7.34737	7.22511	7.28427	0.944574	0.982826		0.9598	2019
1	19		1	1	1	Right	30	28.5	0.0512821	7.00709	7.41125	6.86615	7.36786	7.20917	7.11701	0.945466	0.931906		0.93695	2019
1	22		1	1	1	Right	29.5	29.5	0	6.57989	6.6527	6.55861	6.64797	6.61629	6.60329	0.989056	0.986557		0.98765	2019
1	22		0.530973	0.5	1	Right	22	22	0	6.97814	7.23895	6.92001	7.11002	7.10855	7.01501	0.96397	0.973276		0.97405	2019
1	21		0.938053	1	1	Right	30	29.5	0.0168067	7.56407	7.91272	7.5923	7.74704	7.73839	7.66967	0.955938	0.980027		0.9721	2019
1	20		1	1	1	Right	21.5	20.5	0.047619	6.95847	7.59874	6.88798	7.48719	7.27861	7.18758	0.91574	0.919968		0.9244	2019
1	20		1	1	1	Right	30	30	0	6.65363	7.00034	6.74942	7.17628	6.82698	6.96285	0.950472	0.940518		0.95685	2019
1	19		0.893805	1	1	Right	22	19.5	0.120482	6.07421	6.22919	6.07581	6.31205	6.1517	6.19393	0.975121	0.962573		0.98005	2019
1	20		1	1	1	Right	19.5	19.5	0	6.31587	6.55044	6.45348	6.37997	6.43315	6.41673	0.964189	1.01152		0.9977	2019
1	19		1	1	2	Right	22	21.5	0.0229885	6.1865	6.73561	6.15723	6.83316	6.46105	6.4952	0.918477	0.901081		0.9049	2019
1	19		0.663717	0.5	1	Right	24.5	27	-0.0970874	7.22414	7.15039	7.21471	7.11256	7.18727	7.16363	1.01031	1.01436		1.0026	2019
1	22		1	1	1	Right	31.5	29.75	0.0571429	7.53917	7.5746	7.50779	7.40701	7.55688	7.4574	0.995323	1.01361		1.01445	2019
1	22		0	0	1	Right	30.25	28.25	0.0683761	7.02559	7.47938	7.00366	7.27012	7.25249	7.13689	0.939327	0.963348		0.9515	2019
1	20		0.778761	1	1	Right	23	20	0.139535	7.15332	7.34158	7.3301	7.31487	7.24745	7.32248	0.974357	1.00208		0.9813	2019
1	18		0.99115	1	1	Right	31.5	29.75	0.0571429	7.08087	7.06907	6.93853	7.07712	7.07497	7.00782	1.00167	0.980417		0.99755	2019
1	19		0.752212	1	1	Right	21.75	17	0.245161	6.6475	6.79445	6.44182	6.62525	6.72098	6.53354	0.978372	0.972312		0.9744	2019
1	23		1	1	1	Right	24	24	0	6.20668	7.0353	6.23036	7.08065	6.62099	6.6555	0.882219	0.879914		0.8792	2019
1	20		1	1	1	Right	23.25	21.5	0.0782123	7.214	6.99522	7.10521	7.21746	7.10461	7.16133	1.03128	0.984448		1.0322	2019
1	20		1	1	1	Right	19.75	16.75	0.164384	6.80814	6.46023	6.82806	6.36616	6.63419	6.59711	1.05385	1.07255		1.0573	2019
1	19		0.884956	1	1	Left	25.75	26.5	-0.0287081	6.47882	6.76232	6.39521	6.52555	6.62057	6.46038	0.958077	0.980027		0.97625	2019
1	23		0.530973	0.5	1	Right	26.5	25	0.0582524	6.39163	6.89503	6.52166	7.0048	6.64333	6.76323	0.926991	0.931027		0.94245	2019
1	18		1	1	1	Right	25.5	24	0.0606061	6.81798	6.83363	6.8734	7.02869	6.8258	6.95105	0.99771	0.977906		0.96615	2019
1	19		0.831858	1	1	Right	23	20	0.139535	6.9991	7.01557	6.88311	7.10711	7.00734	6.99511	0.997652	0.968482		0.9815	2019
1	21		0.831858	1	1	Right	17	15.25	0.108527	6.56469	6.38858	6.48121	6.40693	6.47663	6.44407	1.02757	1.01159		1.0193	2019
1	21		0.946903	1	1	Right	21.75	22.5	-0.0338983	6.24048	6.2952	6.29639	6.45523	6.26784	6.37581	0.991308	0.975395		0.9838	2019
1	20		0.522124	0.5	1	Right	24	23.25	0.031746	6.76071	6.90999	6.68309	6.6523	6.83535	6.6677	0.978397	1.00463		0.99245	2019
1	18		1	1	1	Right	22	21.25	0.0346821	7.82499	8.11996	7.80872	8.10777	7.97248	7.95825	0.963674	0.963115		0.9688	2019
1	18		1	1	1	Right	19.75	20.75	-0.0493827	6.66863	6.92218	6.7266	7.16727	6.79541	6.94693	0.963371	0.938517		0.98345	2019
1	19		1	1	1	Right	30	25.5	0.162162	7.2275	7.3356	6.99827	7.353	7.28155	7.17564	0.985264	0.951758		0.97195	2019
1	18		1	1	1	Right	22	20.75	0.0584795	6.62236	6.82434	6.60424	6.90691	6.72335	6.75557	0.970403	0.956177		0.95565	2019
1	24		0.672566	0.5	1	Right	25.75	21.5	0.179894	7.17421	7.13857	7.28405	7.26606	7.15639	7.27506	1.00499	1.00248		0.99195	2019
1	21		0.929204	1	2	Right	29.5	27.5	0.0701754	7.26376	6.97108	7.30474	7.06191	7.11742	7.18332	1.04198	1.03439		1.03645	2019
1	19		0.99115	1	1	Right	23	26.75	-0.150754	7.13232	7.20136	6.91047	7.19327	7.16684	7.05187	0.990413	0.960685		0.98215	2019
1	19		0.946903	1	1	Right	27	29.5	-0.0884956	6.84721	6.81024	6.92958	6.83895	6.82872	6.88427	1.00543	1.01325		0.99735	2019
1	19		0.823009	1	1	Right	24.25	20	0.19209	6.58489	6.78751	6.56049	6.87454	6.6862	6.71751	0.970148	0.954317		0.9583	2019
1	19		0.486726	0.5	2	Right	18.5	19.5	-0.0526316	6.55058	6.67154	6.54114	6.75664	6.61106	6.64889	0.98187	0.968106		0.98565	2019
1	19		0.619469	0.5	1	Right	30.25	28	0.0772532	7.47583	7.2299	7.37805	7.16061	7.35286	7.26933	1.03402	1.03037		1.02995	2019
1	21		0.867257	1	1	Right	31.5	29.5	0.0655738	6.93241	7.25228	6.8357	7.08112	7.09234	6.95841	0.955894	0.965341		0.96225	2019
1	19		1	1	1	Right	30	29.75	0.0083682	6.25728	6.67556	6.2306	6.67179	6.46642	6.45119	0.937342	0.933872		0.94645	2019
1	19		0.920354	1	1	Right	31.75	27.5	0.14346	7.39849	7.66309	7.31371	7.55241	7.53079	7.43306	0.96547	0.968395		0.96555	2019
1	19		0.690265	0.5	1	Right	26	25.5	0.0194175	7.07814	7.23538	6.88278	7.07774	7.15676	6.98026	0.978267	0.972455		0.9724	2019
1	18		0.982301	1	1	Right	21	19	0.1	7.41284	8.23572	7.54168	8.0522	7.82428	7.79694	0.900084	0.936598		0.92535	2019
1	18		0.831858	1	1	Right	33.5	31.5	0.0615385	7.02502	7.04403	7.0725	7.24463	7.03452	7.15856	0.997301	0.976241		0.98205	2019
1	20		0.504425	0.5	1	Left	33	30.5	0.0787402	7.36453	7.26445	7.33908	7.3587	7.31449	7.34889	1.01378	0.997333		0.993	2019
1	19		0.646018	0.5	1	Left	22	26.5	-0.185567	6.76308	7.38433	6.96824	7.18334	7.07371	7.07579	0.91587	0.970056		0.9523	2019
1	22		0.99115	1	1	Right	31.5	33	-0.0465116	6.55399	6.95957	6.56438	6.98131	6.75678	6.77284	0.941725	0.940279		0.94245	2019
1	24		0.884956	1	1	Right	19.5	18.5	0.0526316	7.10986	7.24581	6.93931	7.01741	7.17783	6.97836	0.981238	0.988871		0.9919	2019
1	23		0	0	1	Right	27.5	25	0.0952381	6.69094	6.60135	6.56597	6.8263	6.64614	6.69614	1.01357	0.961863		0.9867	2019
1	20		0.628319	0.5	1	Right	32	28	0.133333	7.29172	7.35983	7.13554	7.31214	7.32577	7.22384	0.990746	0.975848		0.9926	2019
1	18		0.893805	1	1	Right	26	22.5	0.14433	7.05243	6.83465	6.95882	7.03626	6.94354	6.99754	1.03186	0.988993		1.0163	2019
1	23		0.9375	1	1	Right	29	25.5	0.12844	6.87011	7.34175	6.89844	7.33607	7.10593	7.11726	0.935759	0.940346		0.94135	2019
1	25		0.794643	1	1	Right	31	28.75	0.0753138	6.52134	6.8628	6.48555	6.79874	6.69207	6.64215	0.950244	0.953933		0.95165	2019
1	19		0.821429	1	1	Right	35	30.75	0.129278	7.39197	7.62007	7.28583	7.60692	7.50602	7.44637	0.970066	0.95779		0.96805	2019
1	30		1	1	1	Right	28.5	25.5	0.111111	6.59906	6.69784	6.5115	6.5187	6.64845	6.5151	0.985253	0.998895		1.00575	2019
1					1	Right	46	43.75	0.0501393	8.12062	8.30657	8.0196	8.2638	8.21359	8.1417	0.977614	0.97045		0.9734	2019
1	18		0.892857	1	1	Right	29.5	26.5	0.107143	7.11018	7.50242	6.98046	7.35758	7.3063	7.16902	0.947717	0.948744		1.05735	2019
1	29		1	1	1	Right	32.75	29.5	0.104418	6.58396	7.2375	6.60242	7.27057	6.91073	6.9365	0.9097	0.908101		0.91855	2019
1	19		0.767857	1	1	Right	35.5	31.5	0.119403	6.8095	6.76576	6.89	7.01229	6.78763	6.95115	1.00647	0.982561		0.9913	2019
1	18		1	1	1	Right	27.5	23.25	0.167488	7.39854	7.01919	7.27207	6.9063	7.20887	7.08918	1.05404	1.05296		1.06065	2019
1	19		1	1	1	Right	27.75	26.75	0.0366972	6.69925	6.81358	6.70981	6.61156	6.75641	6.66068	0.98322	1.01486		1.03015	2019
1	18		0.955357	1	1	Right	23.25	19.5	0.175439	6.50684	6.43714	6.45541	6.31401	6.47199	6.38471	1.01083	1.02239		1.0204	2019
1	25		1	1	1	Right	21.5	19	0.123457	7.00833	6.80326	6.92861	6.87654	6.90579	6.90258	1.03014	1.00757		1.0143	2019
1	24		1	1	1	Right	24	21.25	0.121547	7.45215	7.55624	7.31831	7.59627	7.5042	7.45729	0.986225	0.963408		0.97855	2019
1	23		0.982143	1	1	Right	31.25	23.25	0.293578	6.86205	7.04199	6.77	7.05238	6.95202	6.91119	0.974447	0.95996		0.96705	2019
1	22		1	1	1	Right	24	21.5	0.10989	6.47955	6.84387	6.31885	6.87697	6.66171	6.59791	0.946767	0.918843		0.93245	2019
1	22		1	1	1	Right	33	35.5	-0.0729927	7.67301	7.80171	7.48155	7.90708	7.73736	7.69431	0.983503	0.946183		0.95945	2019
1	25		1	1	1	Right	29	29	0	7.89932	7.56069	7.98289	7.59142	7.73001	7.78715	1.04479	1.05157		1.049	2019
1	18		0.848214	1	1	Right	30	27	0.105263	7.83099	7.4503	7.66625	7.57077	7.64064	7.61851	1.0511	1.01261		1.045	2019
1	27		0.669643	0.5	1	Right	35	26	0.295082	7.07489	7.52904	7.11162	7.47918	7.30197	7.2954	0.93968	0.950855		0.94565	2019
1	26		0.892857	1	1	Right	29	28	0.0350877	6.92698	6.76877	6.65634	6.85134	6.84787	6.75384	1.02337	0.971539		0.9983	2019
1	19		0.875	1	1	Right	21	15	0.333333	6.86074	7.14976	6.96449	7.16676	7.00525	7.06563	0.959577	0.971776		0.9598	2019
1	22		1	1	1	Right	24	19.5	0.206897	6.64666	6.93503	6.55271	6.93743	6.79084	6.74507	0.958419	0.944544		0.9584	2019
1	22		1	1	1	Right	27.5	27.5	0	7.05301	7.36336	7.03046	7.33198	7.20819	7.18122	0.957852	0.958876		0.965	2019
1	20		0.794643	1	1	Right	33	29.25	0.120482	7.02402	7.22346	7.01905	7.16611	7.12374	7.09258	0.97239	0.979479		0.98585	2019
1	19		1	1	1	Right	28	27	0.0363636	6.63546	6.93471	6.66451	6.7394	6.78509	6.70196	0.956848	0.988888		0.97935	2019
1	19		0.705357	1	1	Right	25	23	0.0833333	6.58372	6.68775	6.72041	6.76332	6.63573	6.74186	0.984445	0.993655		1.0056	2019
1	20		0.428571	0.5	1	Right	24.5	29.5	-0.185185	7.29688	6.88799	7.2384	6.94945	7.09243	7.09392	1.05936	1.04158		1.0367	2019
1	20		0.785714	1	1	Right	23	21.5	0.0674157	6.77185	6.98506	6.48328	6.92564	6.87846	6.70446	0.969477	0.936127		0.95585	2019
1	22		0.866071	1	1	Right	24.5	22	0.107527	6.36998	6.54911	6.35161	6.68244	6.45954	6.51702	0.972649	0.950493		0.9578	2019
1	22		0.982143	1	1	Left	29	28.5	0.0173913	7.37972	7.62796	7.58918	7.60245	7.50384	7.59581	0.967456	0.998254		0.9949	2019
1	27		0.982143	1	1	Right	25	22	0.12766	6.3823	6.30597	6.41576	6.34586	6.34413	6.38081	1.0121	1.01102		1.0265	2019
1	22		0.991071	1	1	Right	34.5	33	0.0444444	7.3606	7.53127	7.43002	7.47501	7.44593	7.45251	0.977339	0.993982		0.9767	2019
1	21		0.598214	0.5	1	Right	32.5	28	0.14876	6.99658	6.85382	6.98488	6.78091	6.9252	6.88289	1.02083	1.03008		1.02515	2019
1	19		1	1	1	Right	29	28	0.0350877	6.22094	6.59028	6.3034	6.47085	6.40561	6.38713	0.943957	0.974123		0.96075	2019
1	20		0.571429	0.5	1	Right	26	25	0.0392157	7.07032	7.12865	7.20674	7.19419	7.09949	7.20046	0.991818	1.00175		0.9911	2019
1	18		1	1	1	Right	22	18.5	0.17284	7.12707	7.26107	7.17231	7.23722	7.19407	7.20476	0.981545	0.99103		0.9844	2019
1	20		0.982143	1	1	Right	27.5	26	0.0560748	6.35126	7.09084	6.40686	6.78293	6.72105	6.59489	0.895699	0.944557		0.91765	2019
1	18		0.5625	0.5	1	Right	31	28.5	0.0840336	6.91773	6.94964	6.8044	6.79698	6.93368	6.80069	0.995408	1.00109		1.0112	2019
1	24		1	1	1	Right	24.5	24.5	0	7.52773	7.82391	7.70889	8.13316	7.67582	7.92103	0.962144	0.947835		0.95405	2019
1	25	0		0	1					6.77308	7.1856	6.57442	7.19077	6.97934	6.88259	0.942592	0.914285
1	28	0.5		0.5	1					7.22147	7.62435	7.2743	7.39847	7.42291	7.33639	0.947158	0.983217
1	29	1		1	1					6.85065	6.98727	6.89056	7.27673	6.91896	7.08365	0.980448	0.94693
1	29	1		1	1					6.44812	6.61454	6.32269	6.685	6.53133	6.50384	0.97484	0.945802
1	27	1		1	1					6.9155	7.28432	6.81685	7.3312	7.09991	7.07402	0.949368	0.929842
1	21	1		1	1					7.86233	8.04606	7.6051	7.78078	7.9542	7.69294	0.977165	0.977422
1	20	1		1	1					6.77604	7.39988	6.70656	7.23304	7.08796	6.9698	0.915696	0.927211
1	20	1		1	1					6.51475	6.38248	6.31927	6.49665	6.44862	6.40796	1.02072	0.972696
1	21	0		0	1					7.0239	7.25648	7.20103	6.91365	7.14019	7.05734	0.967949	1.04157
1	20	1		1	1					6.86143	7.34238	6.98439	7.57881	7.1019	7.2816	0.934497	0.921567
1	25	1		1	1					6.44109	6.87894	6.39641	6.74132	6.66002	6.56887	0.936349	0.948837
1	26	1		1	1					6.34856	6.62601	6.45454	6.40062	6.48729	6.42758	0.958127	1.00842
1	19	1		1	2					6.52037	6.68049	6.3898	6.57476	6.60043	6.48228	0.976031	0.971867
1	25	0		0	1					6.79933	7.01219	6.83253	6.75985	6.90576	6.79619	0.969643	1.01075
1	23	1		1	1					6.24539	6.36816	6.5666	6.59319	6.30677	6.57989	0.980721	0.995967
1	24	1		1	1					6.67197	7.05583	6.62855	6.95519	6.8639	6.79187	0.945597	0.953037
1	23	1		1	1					6.78522	6.95985	6.56762	6.83671	6.87254	6.70217	0.974909	0.960641
1	20	1		1	1					6.99818	7.08607	6.9548	7.26232	7.04213	7.10856	0.987596	0.957655
1	19	1		1	1					6.99205	7.38302	6.80266	7.09142	7.18754	6.94704	0.947044	0.959281
1	20	1		1	1					6.40663	6.57441	6.43588	6.54676	6.49052	6.49132	0.97448	0.983062
1	23	1		1	1					6.8959	6.64855	6.62289	6.67957	6.77222	6.65123	1.0372	0.991515
1	23	1		1	1					6.22799	6.54801	6.28851	6.47609	6.388	6.3823	0.951127	0.971036
1	19	1		1	1					6.35024	6.58449	6.35588	6.52269	6.46737	6.43929	0.964424	0.974426
1	19	1		1	1					6.8437	6.9779	6.86084	6.88974	6.9108	6.87529	0.980768	0.995804
1	19	1		1	1					6.16849	6.47564	6.26325	6.35725	6.32206	6.31025	0.952568	0.985214
1	19	1		1	1					5.97221	6.29998	5.99755	6.402	6.1361	6.19977	0.947973	0.936825
1	21	1		1	1					7.38729	7.65807	7.38766	7.73257	7.52268	7.56011	0.964641	0.955395
1	25	1		1	1					6.43547	6.88192	6.50244	6.8232	6.65869	6.66282	0.935128	0.95299
1	19	1		1	2					6.27894	6.32971	6.336	6.42139	6.30432	6.37869	0.991979	0.986703
1	20	1		1	1					6.92679	6.90969	6.80489	6.98758	6.91824	6.89624	1.00247	0.973855
1	24	1		1	1					6.9006	7.14684	7.01496	7.26012	7.02372	7.13754	0.965545	0.966233
1	22	1		1	1					6.55485	6.82848	6.41141	6.75238	6.69166	6.58189	0.959927	0.949503
1	19	1		1	1					6.40662	6.48583	6.34169	6.40124	6.44622	6.37146	0.987786	0.990697
1	20	1		1	3					5.85779	6.51029	5.85159	6.31149	6.18404	6.08154	0.899774	0.927133
1	24	1		1	1					6.44048	6.64418	6.76902	6.69382	6.54233	6.73142	0.969343	1.01123
1	21	1		1	1					6.66487	7.28244	6.69778	7.39049	6.97366	7.04414	0.915198	0.90627
1	21	1		1	1					6.57057	6.64152	6.72189	6.72728	6.60604	6.72459	0.989318	0.999199
1	21	1		1	1					7.39234	8.05313	7.48531	7.58493	7.72273	7.53512	0.917946	0.986866
1	23	1		1	1					6.77131	6.82159	6.98512	6.90924	6.79645	6.94718	0.992629	1.01098
1	21	1		1	1					7.45098	7.70227	7.29963	7.78732	7.57662	7.54347	0.967375	0.937374
1	21	1		1	1					7.06762	6.99469	6.92845	7.06346	7.03116	6.99596	1.01043	0.980887
1	21	1		1	1					6.64672	6.63832	6.60855	6.61867	6.64252	6.61361	1.00127	0.998471
1	29	1		1	1					6.28341	6.33725	6.38334	6.38452	6.31033	6.38393	0.991503	0.999816
1	23	1		1	1					6.50577	7.05733	6.504	6.9343	6.78155	6.71915	0.921846	0.937945
1	21	1		1	1					6.81922	7.17671	6.42929	7.07952	6.99796	6.75441	0.950187	0.908154
1	21	1		1	1					6.90757	7.07974	6.74816	7.01892	6.99365	6.88354	0.975681	0.961423
1	21	1		1	1					6.93989	7.09968	6.81384	6.94609	7.01978	6.87997	0.977494	0.98096
1	21	1		1	1					6.85659	6.89841	6.93275	6.90885	6.8775	6.9208	0.993937	1.00346
1	21	1		1	1					7.14016	7.32529	7.00841	7.23724	7.23272	7.12282	0.974727	0.968381
1	21	1		1	1					6.33065	6.59283	6.26138	6.51568	6.46174	6.38853	0.960233	0.960971
1	25	1		1	1					6.37635	6.71118	6.37975	6.75991	6.54377	6.56983	0.950109	0.943762
1	22	1		1	1					6.49833	6.71903	6.63706	6.80134	6.60868	6.7192	0.967153	0.975845
1	22	1		1	1					6.78294	6.81365	6.67652	6.50546	6.79829	6.59099	0.995494	1.0263
1	26	0.5		0.5	1					6.8822	6.51199	6.47609	6.44739	6.6971	6.46174	1.05685	1.00445
1	20	1		1	1					6.43146	6.62625	6.4333	6.73983	6.52885	6.58657	0.970603	0.954519
1	25	1		1	1					6.72755	6.95171	6.9008	6.93533	6.83963	6.91806	0.967755	0.995021
1	20	1		1	1					7.4392	7.45775	7.03414	7.45854	7.44847	7.24634	0.997513	0.943098
1	21	1		1	1					6.57568	6.76274	6.40715	6.62396	6.66921	6.51556	0.972339	0.967268
1	20	1		1	1					6.94647	6.99801	7.06062	7.01281	6.97224	7.03672	0.992635	1.00682
1	20	1		1	1					6.24959	6.72512	6.24688	6.55237	6.48736	6.39962	0.929291	0.953378
1	19	1		1	1					6.78318	7.17403	6.87103	6.93408	6.9786	6.90256	0.945519	0.990906
1	22	1		1	1					6.28365	6.49896	6.32616	6.51861	6.39131	6.42239	0.96687	0.970476
1	21	1		1	1					7.30278	7.73694	7.29686	7.68869	7.51986	7.49278	0.943886	0.949039
1	21	0		0	1					6.85238	6.89655	6.572	6.5565	6.87446	6.56425	0.993595	1.00236
1	25	1		1	1					7.04975	7.22673	6.98505	7.14362	7.13824	7.06434	0.97551	0.977802
1	22	1		1	1					6.57215	6.53474	6.47249	6.50704	6.55345	6.48976	1.00573	0.994692
1	23	1		1	1					7.49917	7.5318	7.32166	7.16828	7.51548	7.24497	0.995668	1.0214
1	22	1		1	1					6.8614	6.78926	6.74043	6.79655	6.82533	6.76849	1.01063	0.991743
1	21	1		1	1					7.47943	7.47614	7.42274	7.60072	7.47778	7.51173	1.00044	0.976583
1	21	1		1	1					6.79106	7.22624	6.73612	7.13165	7.00865	6.93388	0.939777	0.944539
1	23	1		1	1					7.30293	7.58767	7.31715	7.69876	7.4453	7.50796	0.962473	0.950433
1	21	1		1	1					6.61123	7.01125	6.75453	6.9243	6.81124	6.83941	0.942946	0.975482
1	21	1		1	1					6.64989	6.85322	6.64772	6.77804	6.75155	6.71288	0.970331	0.980773
1	23	1		1	1					6.21549	6.92421	6.27343	6.83495	6.56985	6.55419	0.897647	0.917845
1	24	1		1	1					6.40906	7.11494	6.38099	7.03916	6.762	6.71007	0.900789	0.906499
1	19	1		1	1					7.98965	8.04467	7.9769	7.91495	8.01716	7.94592	0.993161	1.00783
1					1					7.06956	7.24182	7.07564	7.18284	7.15569	7.12924	0.976213	0.985076
1					1					6.77315	6.74587	6.85473	6.80444	6.75951	6.82958	1.00404	1.00739
1					1					7.43799	7.66333	7.3504	7.62843	7.55066	7.48941	0.970594	0.963554
1	22	1		1	1					6.51773	6.68	6.40325	6.86856	6.59887	6.63591	0.975708	0.932256
1	22	1		1	1					6.06439	7.04441	6.2785	6.95241	6.5544	6.61546	0.86088	0.903069
1	19	1		1	1					6.128	6.39491	6.14321	6.47058	6.26145	6.30689	0.958262	0.949407
1	20	1		1	1					5.99261	6.40702	6.01698	6.511	6.19981	6.26399	0.93532	0.924126
1	22	1		1	1					6.16669	6.17685	6.07562	6.00063	6.17177	6.03812	0.998354	1.0125
1	21	1		1	1					6.87427	6.99608	6.87794	6.86254	6.93517	6.87024	0.982589	1.00225
1	29	1		1	1					7.09355	7.51104	6.95374	7.3295	7.30229	7.14162	0.944416	0.948732
1	21	1		1	1					7.14013	7.38087	7.13677	7.23093	7.2605	7.18385	0.967384	0.986978
1	21	1		1	1					7.06049	7.40072	6.98185	7.34917	7.23061	7.16551	0.954027	0.95002
1	19	1		1	1					7.52571	7.96937	7.68108	7.95917	7.74754	7.82012	0.94433	0.965061
1	20	1		1	1					7.15972	7.10439	7.21315	7.17188	7.13205	7.19251	1.00779	1.00575
1	20	1		1	1					7.13932	7.2889	6.78624	7.15926	7.21411	6.97275	0.979479	0.947898
1	26	1		1	1					6.24282	6.50238	6.40191	6.602	6.3726	6.50195	0.960082	0.969693
1	22	1		1	1					6.53542	6.84405	6.54785	6.79695	6.68974	6.6724	0.954906	0.963351
1	21	0.5		0.5	1					6.65821	6.72858	6.67463	6.61517	6.69339	6.6449	0.989543	1.00899
1	20	1		1	1					6.92638	7.18912	6.9874	6.87949	7.05775	6.93344	0.963452	1.01569
1	21	1		1	1					7.38274	7.82691	7.57146	7.90779	7.60483	7.73962	0.943251	0.957468
1	20	1		1	1					6.72881	6.93866	7.08648	6.92776	6.83374	7.00712	0.969756	1.02291
1	18		1	1	1	Right	18.5	19	-0.0266667	7.40146	7.30917	7.33049	7.10924	7.35531	7.21987	1.01263	1.03112
1	25		1	1	1	Right	37	32	0.142857	6.42643	7.19596	6.1773	6.89815	6.8112	6.53773	0.89306	0.895501
1	19		0.946429	1	1	Right	32.75	29.5	0.103339	7.05375		7.02444	7.41948		7.22196		0.946757
1	19		0.508929	0.5	1	Right	17	18	-0.0571429	6.67023	6.93713	6.65737	6.86333	6.80368	6.76035	0.961526	0.969991
1	22		1	1	1	Right	24	20.5	0.157303	7.18071	7.24797	6.83916	7.25035	7.21434	7.04476	0.99072	0.943286
1	18		0.8125	1	1	Right	31	27	0.137931	7.55038	7.64739	7.53334	7.6965	7.59888	7.61492	0.987315	0.978801
1	21		0.928571	1	1	Right	20	21	-0.0487805	6.70189	6.76884	6.65453	6.79345	6.73536	6.72399	0.99011	0.979552
1	21		0.857143	1	1	Right	26.5	26	0.0190476	6.84222	6.71812	6.87038	6.65351	6.78017	6.76195	1.01847	1.0326
1	21		1	1	1	Right	31.5	27	0.153846	6.62703	6.63274	6.38165	6.61784	6.62988	6.49975	0.99914	0.96431
1	22		1	1	1	Right	28	24	0.153846	7.24275	7.58343	7.36038	7.56025	7.41309	7.46032	0.955076	0.973563
1	18		0.5625	0.5	1	Right	22	20	0.0952381	6.69663	6.99632	6.71962	7.12017	6.84647	6.91989	0.957164	0.943745
1	20		0.946429	1	1	Right	30	28	0.0689655	6.61827	6.7189	6.4776	6.75439	6.66858	6.61599	0.985023	0.95902
1	23		1	1	1	Right	30	23.5	0.242991	7.33452	7.36633	7.14864	7.41084	7.35043	7.27974	0.995681	0.96462
1	21		0.8125	1	1	Right	26	21	0.212766	6.51954	6.84506	6.56885	6.85247	6.6823	6.71066	0.952446	0.95861
1	22		1	1	1	Right	27	26.5	0.0186916	6.67013	6.81388	6.57966	7.09008	6.742	6.83487	0.978903	0.92801
1	19		1	1	1	Right	29	24	0.188679	6.61204	6.69292	6.45001	6.62302	6.65248	6.53651	0.987916	0.973877
1	18		0.883929	1	1	Right	26.5	20.5	0.255319	7.23457	7.51864	7.2371	7.50606	7.3766	7.37158	0.962218	0.964168
1	20		1	1	1	Right	28	27	0.0363636	6.28039	6.56586	6.45833	6.64113	6.42313	6.54973	0.956523	0.972474
1	19		1	1	1	Right	26	23.5	0.10101	6.45622	6.47918	6.3377	6.55313	6.4677	6.44541	0.996455	0.967126
1	19		1	1	1	Right	27.5	20.5	0.291667	6.7085	6.8745	6.57085	6.87536	6.7915	6.72311	0.975853	0.95571
1	21		1	1	2	Right	26.5	20.5	0.255319	6.57748	6.85769	6.6137	6.78736	6.71758	6.70053	0.959139	0.974415
1	21		1	1	1	Right	31	25	0.214286	6.9917	7.42734	7.09068	7.55332	7.20952	7.322	0.941347	0.938751
1	19		1	1	1	Right	30	29	0.0338983	7.02505	7.33659	7.02959	7.29621	7.18082	7.1629	0.957536	0.963458
1	19		1	1	1	Right	25	17.5	0.352941	7.19373	7.08082	6.91526	7.12223	7.13727	7.01875	1.01595	0.970939
1	21		0.955752	1	1	Right	30	30	0	7.10363	7.22415	7.02822	7.21834	7.16389	7.12328	0.983317	0.973661
1	19		0.663717	0.5	1	Right	26.5	20	0.27957	7.03695	7.24166	7.05937	7.52337	7.1393	7.29137	0.971732	0.938326
1	22		0.477876	0.5	1	Right	26.5	25	0.0582524	7.1907	7.32107	7.3065	7.34205	7.25589	7.32427	0.982192	0.995157
1	19		0.982301	1	1	Right	19.5	18.5	0.0526316	6.45901	6.55982	6.31859	6.53347	6.50941	6.42603	0.984632	0.967111
1	22		0.707965	1	1	Right	34	34	0	7.01999	7.34421	6.98887	7.34865	7.1821	7.16876	0.955853	0.951042
1	19		1	1	1	Right	25.5	24.5	0.04	7.21822	7.2152	6.99697	7.14142	7.21671	7.0692	1.00042	0.979774
1	22		0.893805	1	1	Right	23	20	0.139535	6.71278	6.93776	6.66725	6.92619	6.82527	6.79672	0.967572	0.962615
1	20		1	1	1	Right	26.5	24	0.0990099	7.00127	6.86308	6.74158	6.72622	6.93218	6.7339	1.02013	1.00228
1	21		0.964602	1	1	Right	25	22.5	0.105263	6.71062	6.63134	6.53885	6.55259	6.67098	6.54572	1.01196	0.997903
1	20		0.955752	1	1	Left	26.5	30	-0.123894	6.89423	7.21367	6.97632	6.95155	7.05395	6.96394	0.955717	1.00356
1	19		0.60177	0.5	1	Right	27.5	26	0.0560748	6.87894	7.2813	6.74207	7.30169	7.08012	7.02188	0.94474	0.923358
1	21		1	1	1	Right	24.5	24.5	0	7.0695	7.06374	7.12582	7.21616	7.06662	7.17099	1.00082	0.987481
1	21		0.610619	0.5	3	Right	28.5	26	0.0917431	6.82335	7.01176	6.54022	6.97575	6.91756	6.75799	0.973129	0.937565
1	22		0.752212	1	1	Right	29.5	22.5	0.269231	7.52165	8.15139	7.54938	7.77724	7.83652	7.66331	0.922744	0.970702
1	18		0.637168	0.5	1	Right	20	22	-0.0952381	6.81416	7.24069	6.71319	7.30501	7.02743	7.0091	0.941093	0.918985
1	18		0.716814	1	1	Right	22.5	20	0.117647	6.80499	6.86997	6.73524	6.85342	6.83748	6.79433	0.990541	0.982755
1	19		0.557522	0.5	1	Right	25	28	-0.113208	7.25608	7.3661	7.37608	7.48165	7.31109	7.42887	0.985063	0.98589
1	19		0.513274	0.5	1	Right	28	25.5	0.0934579	7.34198	7.37108	7.32943	7.34969	7.35653	7.33956	0.996052	0.997243
1	19		0.973451	1	1	Right	23	27.5	-0.178218	7.14523	7.08715	7.23498	7.02898	7.11619	7.13198	1.0082	1.02931
1	30		1	1	3	Right	23	20.5	0.114943	7.18943	7.45047	7.11989	7.44628	7.31995	7.28308	0.964963	0.956167
1	24		0.964602	1	3	Right	27.5	26.5	0.037037	7.01518	7.61586	6.90112	7.66788	7.31552	7.2845	0.921127	0.900004
1	22		0.743363	1	1	Right	25.5	24	0.0606061	7.77095	7.81662	7.74261	7.8483	7.79379	7.79546	0.994157	0.986534
1	20		1	1	1	Right	31	31	0	7.82722	8.09574	7.9639	7.90424	7.96148	7.93407	0.966832	1.00755
1	18		0.707965	1	1	Right	27.5	29	-0.0530973	6.68249	6.70347	6.80667	6.75837	6.69298	6.78252	0.99687	1.00715
1	18		0.637168	0.5	1	Right	22	22	0	6.65462	6.95118	6.52279	7.06045	6.8029	6.79162	0.957337	0.92385
1	20		0.769912	1	1	Right	27	25	0.0769231	6.61357	7.08872	6.53259	6.96738	6.85115	6.74999	0.932972	0.937596
1	18		0.230088	0	1	Right	24	18.5	0.258824	6.36728	6.89511	6.64342	7.09072	6.6312	6.86707	0.923449	0.936917
1	19		0.902655	1	1	Right	28.5	24	0.171429	7.22828	7.40342	7.17087	7.28241	7.31585	7.22664	0.976344	0.984684
1	23		1	1	1	Right	28	26	0.0740741	6.88572	7.0102	6.98753	6.79215	6.94796	6.88984	0.982243	1.02876
1	21		0.876106	1	1	Right	22	24	-0.0869565	7.22603	7.17501	7.14567	7.49472	7.20052	7.3202	1.00711	0.953427
1	21		1	1	1	Right	22.5	22.5	0	6.79958	7.17897	6.77152	7.0294	6.98928	6.90046	0.947152	0.963314
1	22		0.884956	1	1	Right	27.5	24.5	0.115385	6.97789	7.29732	7.0904	7.22868	7.13761	7.15954	0.956226	0.980871
1	20		1	1	1	Right	29	28.5	0.0173913	6.8383	7.31373	6.78499	7.26444	7.07602	7.02472	0.934995	0.934001
1	21		1	1	1	Right	21.5	22	-0.0229885	5.99554	6.12952	6.10947	6.04514	6.06253	6.0773	0.978141	1.01064
1	21		0.672566	0.5	1	Right	25	21.5	0.150538	7.04897	6.87927	6.82671	6.81702	6.96412	6.82187	1.02467	1.00142
1	19		1	1	1	Right	29.5	30.5	-0.0333333	6.89901	7.1665	6.98501	7.34138	7.03275	7.16319	0.962676	0.951458
1	20		0.973451	1	1	Right	31	26	0.175439	7.42201	7.42399	7.341	7.59847	7.423	7.46974	0.999733	0.966115
1	19		0.539823	0.5	1	Right	28	25	0.113208	7.08767	7.60748	7.03264	7.49912	7.34757	7.26588	0.931672	0.937795
1	19		0.513274	0.5	1	Right	31.5	29.5	0.0655738	7.6844	7.7587	7.54816	7.88504	7.72155	7.7166	0.990423	0.957276
1	20		0.938053	1	2	Right	28	30	-0.0689655	6.77662	6.85313	6.75253	6.90603	6.81487	6.82928	0.988836	0.977773
1	19		0.610619	0.5	1	Right	28	24.5	0.133333	6.62514	6.51122	6.63994	6.48589	6.56818	6.56291	1.0175	1.02375
1	20		0.867257	1	2	Right	24.5	27.5	-0.115385	7.03083	6.83003	6.96836	6.79765	6.93043	6.883	1.0294	1.02511
1	21		1	1	1	Right	22	20.5	0.0705882	6.58436	6.7788	6.53646	6.78732	6.68158	6.66189	0.971316	0.96304
1	18		0.176991	0	1	Right	31	27.5	0.119658	7.07666	7.2595	6.94868	7.08903	7.16808	7.01886	0.974814	0.980201
1	18		1	1	1	Both	40	37	0.0779221	7.47102	7.2616	7.26824	7.28208	7.36631	7.27516	1.02884	0.998099
1	20		0.982301	1	1	Both	24.5	24	0.0206186	7.63506	7.60488	7.57561	7.52012	7.61997	7.54787	1.00397	1.00738
1	20		0.486726	0.5	1	Left	28.5	24	0.171429	6.68949	6.82098	6.60778	6.73177	6.75524	6.66977	0.980723	0.981581
1	21		1	1	1	Right	29	25.5	0.12844	6.70957	7.03878	6.73865	6.9691	6.87417	6.85387	0.95323	0.966933
1	20		1	1	1	Right	26	22.5	0.14433	6.25867	6.42588	6.45519	6.29044	6.34228	6.37281	0.973979	1.02619
1	20		1	1	1	Right	28	22	0.24	6.75806	6.67002	6.58059	6.60698	6.71404	6.59379	1.0132	0.996006
1	19		0.893805	1	1	Right	38	36	0.0540541	7.41383	7.84758	7.55346	7.74003	7.6307	7.64674	0.944729	0.975896
1	21		0.876106	1	1	Right	25	22	0.12766	6.01221	6.44674	6.14288	6.26084	6.22948	6.20186	0.932597	0.981159
1	19		1	1	1	Right	28.5	23	0.213592	7.06767	7.31737	7.05224	7.25946	7.19252	7.15585	0.965876	0.971455
1	19		0.982301	1	4	Right	31	26	0.175439	6.52906	6.62111	6.37379	6.62387	6.57508	6.49883	0.986097	0.962246
1	21		0.876106	1	1	Right	33	30.5	0.0787402	6.98811	7.27224	6.86941	7.26987	7.13017	7.06964	0.96093	0.944914
1	21		0.876106	1	1	Right	31.5	30	0.0487805	7.06811	6.98072	6.87615	7.03979	7.02442	6.95797	1.01252	0.976755
1	20		0.495575	0.5	1	Right	29.5	27.5	0.0701754	7.14951	7.46778	6.81575	7.39355	7.30864	7.10465	0.957381	0.921852
1	20		0.619469	0.5	1	Left	27	27	0	6.31652	6.55715	6.5339	6.67835	6.43684	6.60613	0.963302	0.978369
1	21		0.238938	0	1	Right	35	27.5	0.24	6.34247	6.90118	6.26943	6.91258	6.62182	6.591	0.919041	0.906959
1	20		0.938053	1	1	Right	29	23	0.230769	7.66077	7.5087	7.3276	7.34134	7.58473	7.33447	1.02025	0.998128
1	20		0.893805	1	1	Right	33	31	0.0625	7.43367	7.30113	7.561	7.44328	7.3674	7.50214	1.01815	1.01582
1	20		0.814159	1	1	Right	14	19	-0.30303	7.02203	7.27357	7.03767	7.33505	7.1478	7.18636	0.965417	0.959458
1	22		0.619469	0.5	1	Right	42	41	0.0240964	7.89048	7.86094	7.88827	7.92726	7.87571	7.90776	1.00376	0.995081
1	21		0.79646	1	1	Right	29	25	0.148148	6.59583	6.87884	6.65403	6.77906	6.73733	6.71654	0.958858	0.981557
1	21		0.821429	1	1	Right	30	27	0.105263	6.91864	7.0455	7.08951	7.11566	6.98207	7.10259	0.981995	0.996325
1	21		0.831858	1	1	Right	25	20	0.222222	6.37412	6.57821	6.27485	6.62163	6.47616	6.44824	0.968974	0.947629
1	20		1	1	1	Right	30.5	27	0.121739	7.1162	7.34543	7.1973	7.38077	7.23081	7.28904	0.968793	0.975143
1	19		1	1	1	Right	28	26	0.0740741	6.12923	6.55551	5.94804	6.40117	6.34237	6.17461	0.934974	0.929212
1	21		0.734513	1	1	Right	24	20	0.181818	6.7473	6.75352	6.55828	6.73057	6.75041	6.64443	0.999078	0.974402
1	24		0.814159	1	1	Right	17	13	0.266667	7.09511	6.83447	7.31028	7.04965	6.96479	7.17996	1.03814	1.03697
1	30		1	1	3	Right	12	10	0.181818	6.16234	6.43434	6.16351	6.6477	6.29834	6.40561	0.957726	0.927164
1	22		0.212389	0	1	Right	34	31	0.0923077	6.83219	6.79702	6.85314	6.9277	6.81461	6.89042	1.00518	0.989237
1	21		0.288288	0	1	Right	29	23	0.230769	7.14503	7.03979	6.95851	7.16789	7.09241	7.0632	1.01495	0.970789
1	20		1	1	1	Right	28	25	0.113208	6.86272	7.2602	6.8701	7.11935	7.06146	6.99472	0.945252	0.964989
1	22		1	1	1	Right	31	29	0.0666667	7.2966	7.39643	7.32706	7.15597	7.34652	7.24152	0.986503	1.02391
1	22		0.973451	1	1	Right	32	29	0.0983607	7.42972	7.71146	7.4624	7.7279	7.57059	7.59515	0.963465	0.965645
1	20		0.495575	0.5	1	Right	29	25	0.148148	6.66023	7.30134	6.71378	7.17109	6.98079	6.94243	0.912194	0.936228
1	20		1	1	1	Right	25	25	0	6.86332	7.09778	6.86108	6.79711	6.98055	6.82909	0.966967	1.00941
1	20		0.964286	1	1	Right	29	27	0.0714286	6.73273	6.7423	6.59294	6.4907	6.73751	6.54182	0.998581	1.01575
1	20		1	1	1	Right	33	30	0.0952381	7.54056	7.63851	7.51751	7.47555	7.58954	7.49653	0.987177	1.00561
1	20		0.530973	0.5	1	Right	35	31	0.121212	7.26325	7.3797	7.11774	7.22723	7.32148	7.17249	0.984221	0.984851
1	18		0.734513	1	1	Right	27	22	0.204082	6.6911	7.02787	6.75089	7.05196	6.85948	6.90142	0.952081	0.957308
1	19		0.946903	1	1	Left	28	28	0	6.9737	7.00294	7.06826	6.9879	6.98832	7.02808	0.995825	1.0115
1	18		0.619469	0.5	1	Right	32	29	0.0983607	6.94318	6.79509	6.92167	6.82581	6.86914	6.87374	1.02179	1.01404
1	20		0.8	1	1					6.28224	6.97888	6.40419	6.73059	6.63056	6.56739	0.90018	0.951504
1	18		0.8	1	1					6.87613	6.88942	6.68847	6.85078	6.88278	6.76963	0.998072	0.976308
1	20		1	1	4					6.65614	6.5109	6.40537	6.71209	6.58352	6.55873	1.02231	0.954303
1	20		1	1	1					6.43394	6.86048	6.46833	6.81108	6.64721	6.6397	0.937826	0.949678
1	21		0.95	1	1					7.93485	7.42521	7.93636	7.29253	7.68003	7.61444	1.06864	1.08829
1	20		1	1	1					6.63889	6.78616	6.48527	6.85638	6.71253	6.67082	0.978299	0.945874
1	27		0.65	0.5	1					6.40154	6.15504	6.26633	6.20474	6.27829	6.23553	1.04005	1.00993
1	22		0.85	1	1					7.85032	7.61095	7.67356	7.52688	7.73063	7.60022	1.03145	1.01949
1	21		0.9	1	1					7.09338	7.10689	7.01444	6.99103	7.10014	7.00273	0.998098	1.00335
1	20		1	1	1					6.42017	6.64345	6.31089	6.61902	6.53181	6.46495	0.966391	0.953448
1	22		0.419643	0.5	1							6.52004	6.64852		6.58428		0.980675
1	21		1	1	1					6.63426	6.51926	6.63246	6.36429	6.57676	6.49837	1.01764	1.04214
1	20		1	1	1					6.52847	6.37435	6.49035	6.45194	6.45141	6.47115	1.02418	1.00595
1	21		1	1	1					7.12381	7.49451	7.1851	7.52016	7.30916	7.35263	0.950537	0.955446
1	20		0.45	0.5	1					7.68241	7.4321	7.52331	7.39517	7.55725	7.45924	1.03368	1.01733
1	21		1	1	1					7.09252	7.24525	6.94747	7.39585	7.16888	7.17166	0.97892	0.939374
1	20		1	1	1					6.95328	6.78028	6.77409	6.97061	6.86678	6.87235	1.02551	0.971808
1	21		0.75	1	1					7.55854	7.31986	7.58499	7.52279	7.4392	7.55389	1.03261	1.00827
1	21		0.9	1	1					6.5912	6.94652	6.65375	6.91555	6.76886	6.78465	0.94885	0.962143
1	20		0.95	1	1					7.23125	6.99503	7.33596	7.14585	7.11314	7.2409	1.03377	1.0266
1	21		0.85	1	1					6.60172	6.52924	6.51041	6.38904	6.56548	6.44972	1.0111	1.019
1	21		0.55	0.5	1					6.68306	6.6865	6.62774	6.95928	6.68478	6.79351	0.999485	0.95236
1	21		0.8	1	1					7.29052	7.74632			7.51842		0.941159
1	21		0.85	1	1					7.63912	7.50945	7.42037	7.42961	7.57429	7.42499	1.01727	0.998756
1	23		1	1	1					6.99339	7.34127	6.86498	7.16573	7.16733	7.01536	0.952612	0.958028
1	21		0.9	1	1					7.29432	6.90178	7.31258	6.85915	7.09805	7.08586	1.05687	1.06611
1	20	1	1	1	1	Right	29	26	0.109091	6.81634	6.43348	6.93083	6.67694	6.62491	6.80388	1.05951	1.03802
1	24	1	1	1	1	Right	30	28	0.0689655	7.3559	7.69222	7.26314	7.62328	7.52406	7.44321	0.956277	0.952758
1	21	1	0.772727	1	1	Right	30	28	0.0689655	7.53305	7.59356	7.35457	7.51876	7.56331	7.43666	0.992031	0.978163
1	21	1	1	1	1	Right	33	31	0.0625	7.12025	6.90984	7.14062	7.01973	7.01505	7.08018	1.03045	1.01722
1	20	1	0.909091	1	1	Right	37	30	0.208955	7.46209	7.65343	7.25302	7.68215	7.55776	7.46758	0.975	0.94414
1	21	0.5	0.5	0.5	1	Right	35.5	34	0.0431655	7.05499	7.42589	6.9641	7.50996	7.24044	7.23703	0.950053	0.927316
1	21	1	1	1	1	Right	25	26	-0.0392157	6.71104	6.49195	6.73016	6.56282	6.6015	6.64649	1.03375	1.0255
1	20	1	0.866071	1	1	Right	25	21	0.173913	6.98232	7.00717	6.58543	7.10663	6.99474	6.84603	0.996455	0.92666
1	20	1	1	1	1	Left	28	31	-0.101695	6.70941	6.92638	6.73101	7.09009	6.81789	6.91055	0.968674	0.949355
1	21	1	1	1	1	Right	26	25	0.0392157	7.53844	7.9175	7.50172	7.62867	7.72797	7.5652	0.952123	0.983358
1	23	1	1	1	1	Right	34	32	0.0606061	6.92326	6.81875	6.87123	7.01483	6.871	6.94303	1.01533	0.979528
1	22	1	0.855856	1	1	Right	31	26	0.175439	7.31478	7.42702	7.09947	7.22346	7.3709	7.16147	0.984887	0.982835
1	22	1	1	1	1	Right	28.5	26	0.0917431	7.27335	7.41386	7.2	7.40912	7.3436	7.30456	0.981047	0.971775
1	21	1	1	1	1	Right	26	21	0.212766	6.17484	6.22791	6.24866	6.32854	6.20137	6.2886	0.991479	0.987378
1	23	1	1	1	1	Right	30.5	25	0.198198	6.8935	7.00947	6.90502	7.30308	6.95148	7.10405	0.983456	0.945493
1	21	0.5	0.459459	0.5	1	Right	20	23	-0.139535	7.10138	7.05643	7.01449	7.12858	7.0789	7.07153	1.00637	0.983995
1	23	1	0.963964	1	1	Right	25	22	0.12766	6.47875	6.56632	6.63643	6.54896	6.52254	6.5927	0.986663	1.01336
1	24	1	1	1	1	Right	26	23	0.122449	7.09744	7.21118	7.25985	7.13404	7.15431	7.19694	0.984228	1.01764
1	21	1	0.927928	1	1	Right	23	19	0.190476	6.15569	6.43139	6.08154	6.40199	6.29354	6.24176	0.957132	0.949947
1	20	1	1	1	1	Right	31	30	0.0327869	7.05553	7.35169	7.03415	7.3336	7.20361	7.18387	0.959715	0.959168
1	19	1	1	1	1	Right	19	18	0.0540541	6.63196	6.54167	6.5982	6.6276	6.58682	6.6129	1.0138	0.995564
1	19	1	1	1	1	Right	30	26	0.142857	6.65741	6.7458	6.76169	6.74986	6.7016	6.75577	0.986897	1.00175
1	19	1	1	1	1	Left	23	21	0.0909091	7.13038	7.11554	7.17152	7.2302	7.12296	7.20086	1.00209	0.991885
1	18	1	0.972973	1	1	Right	24	23	0.0425532	7.39137	7.37593	7.37738	7.55282	7.38365	7.4651	1.00209	0.976771
1	21	1	0.675676	1	1	Left	29	34	-0.15873	7.42424	7.74792	7.24607	7.69106	7.58608	7.46856	0.958224	0.942141
1	19	1	0.972973	1	1	Right	29	26	0.109091	6.7466	7.03386	6.81169	6.9775	6.89023	6.8946	0.959161	0.976236
1	18	1	0.846847	1	1	Right	24	22	0.0869565	7.13597	7.46842	7.3804	7.45937	7.30219	7.41989	0.955486	0.989413
1	19	1	1	1	1	Right	27	27	0	7.23729	7.54729	7.25072	7.48607	7.39229	7.3684	0.958925	0.968562
1	20	1	0.945946	1	1	Right	29	27	0.0714286	7.11602	7.29652	7.19597	7.37721	7.20627	7.28659	0.975261	0.975433
1	19	0	0.45045	0	1	Left	20	22	-0.0952381	8.24062	8.16942	8.20462	8.20295	8.20502	8.20379	1.00871	1.0002
1	18	1	0.855856	1	1	Left	34	35	-0.0289855	6.74226	7.20369	6.80964	7.3671	6.97297	7.08837	0.935945	0.924331
1	20	0.5	0.495495	0.5	1	Right	27	24	0.117647	7.18969	7.30337	7.1411	7.28596	7.24653	7.21353	0.984435	0.980118
1	21	1	1	1	1	Right	23	24	-0.0425532	6.7759	7.12696	6.66411	7.15156	6.95143	6.90783	0.950742	0.93184
1	22	1	0.837838	1	1	Right	29	32	-0.0983607	7.31777	7.65949	7.47786	7.82205	7.48863	7.64996	0.955385	0.955998
1	21	1	0.900901	1	1	Right	30	30	0	6.34036	7.05783	6.4251	6.81767	6.69909	6.62139	0.898344	0.942419
1	20	0.5	0.756757	0.5	1	Right	23	24	-0.0425532	6.5882	7.16152	6.75169	7.10313	6.87486	6.92741	0.919943	0.950523
1	18	1	1	1	1	Right	32	24	0.285714	7.35764	7.52054	7.35155	7.54274	7.43909	7.44714	0.978339	0.974652
1	18	0.5	0.657658	0.5	1	Right	22	19	0.146341	6.66249	6.87345	6.79852	6.85534	6.76797	6.82693	0.969308	0.991711
1	18	1	1	1	1	Right	22	24	-0.0869565	6.78584	7.15995	6.83264	7.16877	6.9729	7.0007	0.94775	0.953112
1	18	1	1	1	1	Right	26	22	0.166667	7.26615	7.33245	7.25241	7.33696	7.2993	7.29468	0.990959	0.988476
1	21	0	0.045045	0	1	Left	26	30	-0.142857	7.4843	7.35369	7.48994	7.41238	7.41899	7.45116	1.01776	1.01046
1	20	0.5	0.486486	0.5	1	Right	30	26	0.142857	6.57167	6.57799	6.53593	6.48106	6.57483	6.50849	0.99904	1.00847
1	21	1	1	1	1	Right	37	32	0.144928	7.48221	7.11135	7.31039	7.13375	7.29678	7.22207	1.05215	1.02476
1	22	1	0.810811	1	1	Right	35	32	0.0895522	7.77356	7.9579	7.73269	7.97489	7.86573	7.85379	0.976835	0.969629
1	18	1	0.720721	1	1	Right	31	28	0.101695	6.49413	7.14805	6.54634	7.18788	6.82109	6.86711	0.908518	0.910747
1	21	1	0.981982	1	1	Right	28	27	0.0363636	6.92746	7.42379	6.78776	7.17607	7.17563	6.98192	0.933143	0.945889
1	21	1	1	1	1	Right	32	28	0.133333	7.3603	7.21312	7.13833	7.25478	7.28671	7.19655	1.0204	0.983949
1	22	1	0.954955	1	1	Right	31	31	0	6.69511	7.07689	6.66597	6.91043	6.886	6.7882	0.946052	0.964624
1	18	1	1	1	1	Right	27	24	0.117647	6.58108	6.31463	6.54909	6.41505	6.44785	6.48207	1.0422	1.02089
1	18	1	1	1	1	Right	33	36	-0.0869565	6.73905	7.01381	6.80215	7.0652	6.87643	6.93368	0.960827	0.962769
1	18	1	1	1	1	Right	27	25	0.0769231	6.49488	6.70054	6.36764	6.47526	6.59771	6.42145	0.969308	0.98338
1	18	0.5	0.495495	0.5	1	Right	29	25	0.148148	6.82606	7.28228	6.80583	7.26947	7.05417	7.03765	0.937352	0.936221
1	20		0.486486	0.5	1	Right	24	23.5	0.0210526	6.51062	6.76701	6.40839	6.8195	6.63881	6.61395	0.962113	0.939715
1	20		0.558559	0.5	1	Right	29.5	27.5	0.0701754	7.37297	7.66933	7.64482	7.78186	7.52115	7.71334	0.961357	0.982389
1	20		0.747748	1	1	Right	32	27.5	0.151261	7.2085	7.48217	7.2562	7.66113	7.34533	7.45867	0.963423	0.947145
1	21		0.837838	1	1	Right	21.5	22	-0.0229885	7.07103	7.03578	7.10453	7.08085	7.0534	7.09269	1.00501	1.00334
1			1	1	3	Right	28.5	25.5	0.111111	6.77496	6.8681	6.6604	6.75316	6.82153	6.70678	0.986438	0.986263
1	19		0.972973	1	1	Right	27.5	25	0.0952381	7.24895	7.16132	7.37959	7.22156	7.20514	7.30058	1.01224	1.02188
1	22		1	1	1	Right	39	37.5	0.0392157	7.33288	7.49118	7.25057	7.36795	7.41203	7.30926	0.978869	0.984069
1	20		0.495495	0.5	1	Right	23	26	-0.122449	6.4872	6.90067	6.44588	6.89304	6.69393	6.66946	0.940083	0.935128
1	19		0.252252	0	1					6.8156	6.75831	6.6357	6.62672	6.78696	6.63121	1.00848	1.00136
1	21		0.900901	1	3	Right	26.25	25	0.0487805	6.57378	6.89928	6.75297	6.86527	6.73653	6.80912	0.952822	0.983643
1	25		0.963964	1	1	Left	30.25	32.75	-0.0793651	6.58221	7.07094	6.78705	7.12469	6.82657	6.95587	0.930881	0.95261
1	19		0.873874	1	1	Right	21.75	19.75	0.0963855	7.55327	7.62008	7.13858	7.75185	7.58668	7.44522	0.991233	0.920887
1	19		0.954955	1	1	Right	18.25	20.5	-0.116129	6.40043	6.92085	6.46746	6.96071	6.66064	6.71408	0.924803	0.929138
1	19		1	1	1	Right	19.75	15	0.273381	7.33284	7.23474	7.47277	7.37497	7.28379	7.42387	1.01356	1.01326
1	20		0.864865	1	1	Right	21.25	19	0.111801	6.53061	6.94735	6.67238	6.98561	6.73898	6.82899	0.940015	0.95516
1	19		0.747748	1	1	Right	35	31.5	0.105263	7.32856	7.59152	7.31963	7.4155	7.46004	7.36757	0.965361	0.987071
1	20		0.783784	1	1	Left	25.5	28	-0.0934579	6.63357	7.07867	6.55605	6.9509	6.85612	6.75347	0.937121	0.943194
1	21		0.702703	1	1	Right	29.5	30	-0.0168067	6.57532	7.04475	6.53837	7.18813	6.81004	6.86325	0.933364	0.909607
1	19		1	1	1	Right	26	22	0.166667	7.3481	7.53724	7.03747	7.44057	7.44267	7.23902	0.974907	0.945825
1	24		0.720721	1	1	Right	28.5	28	0.0176991	6.08006	6.51424	6.02478	6.48935	6.29715	6.25706	0.933349	0.92841
1	19		0.972973	1	1	Right	33.5	30	0.110236	7.36382	7.60201	7.2082	7.53602	7.48291	7.37211	0.968667	0.9565
1	21		0.828829	1	1	Right	22	22.5	-0.0224719	7.10265	6.77188	6.86008	6.78756	6.93727	6.82382	1.04884	1.01068
1	21		0.513514	0.5	1	Right	30	22.5	0.285714	6.68008	7.34933	6.53997	7.00553	7.01471	6.77275	0.908937	0.933544
1	22		1	1	1	Both	18.5	19	-0.0266667	7.16997	7.24111	7.12725	7.28616	7.20554	7.2067	0.990176	0.97819
1	21		0.891892	1	1	Right	24.5	25.5	-0.04	6.42566	6.84358	6.61079	6.83349	6.63462	6.72214	0.938932	0.96741
1	23		0.954955	1	1	Right	29	25.5	0.12844	6.73754	6.92426	6.63417	6.8882	6.8309	6.76118	0.973035	0.963122
1	20		0.513514	0.5	1	Right	23.5	26	-0.10101	7.00046	7.05828	7.01066	7.15225	7.02937	7.08146	0.991809	0.980203
1	24		0.945946	1	1	Right	28	29	-0.0350877	6.73405	6.99618	6.83273	6.98636	6.86512	6.90955	0.962532	0.978011
1	23		0.81982	1	1	Left	26	29	-0.109091	6.82656	6.93495	6.68266	7.08139	6.88075	6.88202	0.98437	0.943693
1	21		1	1	1	Right	22.5	26.5	-0.163265	6.91671	7.12271	7.07404	7.07276	7.01971	7.0734	0.971079	1.00018
1	21		0.486486	0.5	1	Right	28	23	0.196078	6.4336	6.79081	6.51327	6.78185	6.6122	6.64756	0.947399	0.960397
1	19		0.801802	1	1	Right	33	28.5	0.146341	7.14677	7.3341	7.27269	7.23697	7.24044	7.25483	0.974457	1.00494
1	18		0.540541	0.5	1	Left	20	22	-0.0952381	6.59463	6.77758	6.62405	6.76951	6.68611	6.69678	0.973007	0.978513
1	20		0.675676	0.5	1	Right	29.5	26.5	0.107143	6.69033	6.90254	6.59545	6.76284	6.79643	6.67915	0.969256	0.975249
1	22		0.594595	0.5	1	Left	22	22	0	7.18526	7.11124	7.27548	7.13298	7.14825	7.20423	1.01041	1.01998
1	21		0.495495	0.5	1	Right	27	23	0.16	6.69676	6.68014	6.71493	6.63112	6.68845	6.67303	1.00249	1.01264
1	20		0.441441	0.5	1	Right	25	22.75	0.0942408	6.25895	6.40954	6.32949	6.51062	6.33425	6.42006	0.976505	0.97218
1	21		1	1	1	Right	23.5	21	0.11236	6.92642	7.36997	6.91782	7.16486	7.14819	7.04134	0.939816	0.965521
1	21		1	1	1	Right	22	21	0.0465116	6.43692	6.77246	6.61423	7.03096	6.60469	6.8226	0.950454	0.940729
1	19		0.351351	0.5	1	Right	30.5	25.5	0.178571	6.88064	7.42456	6.87674	7.28776	7.1526	7.08225	0.92674	0.943602
1	21		0.477477	0.5	1	Right	32	28.5	0.115702	7.22967	6.96237	7.102	6.8883	7.09602	6.99515	1.03839	1.03102
1	26		1	1	1	Right	33.5	32	0.0458015	6.72927	7.30705	6.78258	7.39826	7.01816	7.09042	0.920929	0.91678
1	21		0.972973	1	1	Right	33	30	0.0952381	7.21385	7.33546	7.25672	7.61642	7.27465	7.43657	0.983421	0.952774
1	21		1	1	1	Right	22	22	0	6.49634	6.85525	6.49339	6.92105	6.6758	6.70722	0.947645	0.938208
1	21		0.963964	1	3	Right	29	27.5	0.0530973	6.77213	6.9536	6.64349	6.81455	6.86287	6.72902	0.973902	0.974899
1	21		1	1	1	Left	19.5	23	-0.164706	6.63102	6.756	6.78877	6.66806	6.69351	6.72841	0.981501	1.0181
1	20		1	1	1	Right	26.5	25.5	0.0384615	7.20964	7.31446	7.11403	7.2105	7.26205	7.16227	0.98567	0.98662
1	19		1	1	1	Right	22	20	0.0952381	6.79237	7.09737	6.57579	7.27913	6.94487	6.92746	0.957025	0.903376
1	21		0.774775	1	1	Left	28.5	29	-0.0173913	7.49095	7.49723	7.41793	7.54492	7.49409	7.48143	0.999162	0.983169
1	19		0.855856	1	1	Right	22.5	26	-0.14433	7.68985	7.72537	7.5718	7.68512	7.70761	7.62846	0.995402	0.985253
1	18		0.855856	1	1	Right	36.5	36.5	0	7.609	7.80755	7.59989	7.84163	7.70828	7.72076	0.974569	0.969172
1	19		0.720721	1	1	Right	24	27	-0.117647	7.30763	7.60319	7.21345	7.73453	7.45541	7.47399	0.961127	0.932629
1	19		1	1	1	Right	14	16	-0.133333	7.14074	7.14577	7.05702	7.21065	7.14325	7.13383	0.999297	0.978694
1	19		1	1	1	Right	28	23.5	0.174757	7.52334	7.55821	7.27296	7.48722	7.54077	7.38009	0.995386	0.971382
1	23		0.90991	1	3	Right	30.5	25	0.198198	7.03124	7.34343	7.0753	7.29831	7.18734	7.18681	0.957487	0.969443
1	24		0.765766	1	1	Right	22	22	0	6.79683	6.87947	6.77738	6.93899	6.83815	6.85819	0.987988	0.97671
1	21		0.774775	1	1	Right	26	20.5	0.236559	6.3129	6.216	6.04254	6.3194	6.26445	6.18097	1.01559	0.956188
1	21		0.765766	1	1	Right	26.5	24	0.0990099	7.63394	7.66733	7.75573	7.99361	7.65063	7.87467	0.995646	0.970241
1	22		0.783784	1	1	Right	21	21.5	-0.0235294	6.53664	6.75275	6.45854	6.96794	6.64469	6.71324	0.967997	0.926894
1	20		0.828829	1	1	Right	25.5	21.5	0.170213	6.73502	6.63085	6.71524	6.76624	6.68293	6.74074	1.01571	0.992462
1	18		1	1	1	Right	23	20	0.139535	7.21191	7.33553	7.06015	7.18139	7.27372	7.12077	0.983147	0.983117
1	19		1	1	1	Right	26.5	22	0.185567	7.54543	7.37218	7.3313	7.47533	7.4588	7.40331	1.0235	0.980734
1	19		1	1	1	Right	18.5	20.5	-0.102564	6.4934	6.87796	6.49296	6.76008	6.68568	6.62652	0.944089	0.960485
1	18		0.927928	1	1	Right	30.5	27.5	0.103448	6.74645	6.88693	6.79937	6.9649	6.81669	6.88213	0.979601	0.976235
1	19		0.675676	0.5	1	Right	19.5	14.5	0.294118	7.06276	6.95501	7.23265	6.86023	7.00888	7.04644	1.01549	1.05429
1	18		1	1	1	Right	18	20.5	-0.12987	7.25169	7.36178	7.20435	7.49135	7.30673	7.34785	0.985046	0.961689
1	19		0.648649	0.5	1	Right	26	21.5	0.189474	6.9951	7.3094	6.95466	7.3717	7.15225	7.16318	0.957001	0.943427
1	19		0.351351	0.5	1	Right	27	30	-0.105263	6.46737	6.91416	6.58489	6.91913	6.69076	6.75201	0.93538	0.951694
1	20		0.954955	1	1	Right	28	26	0.0740741	7.35185	7.69207	7.27604	7.68604	7.52196	7.48104	0.955771	0.946656
1	21		0.72973	1	1	Right	12	12	0	7.08688	7.3964	7.21978	7.24919	7.24164	7.23449	0.958152	0.995943
1	18		0.711712	1	1	Right	20	19.5	0.0253165	6.97133	7.25472	6.6804	7.3184	7.11302	6.9994	0.960938	0.912823
1	22		0.657658	0.5	1	Left	24.5	26	-0.0594059	6.78332	6.96253	6.79753	6.82169	6.87293	6.80961	0.974261	0.99646
1	21		1	1	1	Right	23.5	24.5	-0.0416667	7.08423	7.05276	6.9617	7.11638	7.06849	7.03904	1.00446	0.978264
1	19		0.306306	0.5	1	Right	20	20	0	6.8659	7.00113	6.8745	7.10591	6.93351	6.9902	0.980684	0.967435
1	21		0.873874	1	1	Left	24	26	-0.08	7.10675	7.19795	7.03594	7.1986	7.15235	7.11727	0.98733	0.977404
1	21		0.369369	0.5	1	Right	23	23.5	-0.0215054	6.6419	6.85934	6.55726	6.67193	6.75062	6.6146	0.9683	0.982813
1	19		0.585586	0.5	1	Right	23.5	20	0.16092	7.45616	7.74779	7.31184	7.74921	7.60197	7.53053	0.962359	0.943559
1	18		0.927928	1	1	Right	18	19	-0.0540541	7.2385	7.59204	7.19203	7.74253	7.41527	7.46728	0.953434	0.928899
1	21		0.882883	1	1	Right	23	20.5	0.114943	6.74022	7.07361	6.59232	7.04131	6.90692	6.81681	0.952867	0.936235
1	19		0.657658	0.5	1	Right	24	20	0.181818	6.78999	7.11735	6.87893	7.19719	6.95367	7.03806	0.954005	0.955781
1	19		0.576577	0.5	1	Right	28	26.5	0.0550459	7.13726	7.27027	7.10523	7.27447	7.20376	7.18985	0.981705	0.976735
1	28		0.666667	0.5	1	Right	25	25	0	6.33327	6.71809	6.36123	6.45841	6.52568	6.40982	0.942718	0.984953
1	19		0.891892	1	1	Right	33.5	32.5	0.030303	7.22838	7.45557	7.51669	7.42237	7.34197	7.46953	0.969528	1.01271
1	19		0.351351	0.5	1	Right	30	28	0.0689655	7.26807	7.48204	6.9742	7.47528	7.37506	7.22474	0.971402	0.932968
1	21		0.837838	1	1	Right	30	28.5	0.0512821	7.25698	7.45329	7.10756	7.4001	7.35514	7.25383	0.97366	0.960468
1	22		0.846847	1	1	Right	25.5	19.5	0.266667	6.47798	6.81421	6.55074	6.89755	6.64609	6.72414	0.950656	0.949719
1	20		0.675676	0.5	1	Right	25	23	0.0833333	6.19637	6.49636	6.44465	6.51938	6.34636	6.48201	0.953822	0.988538
1	21		0.873874	1	1	Right	19	16	0.171429	6.60552	6.92687	6.61996	6.97375	6.7662	6.79686	0.953608	0.949268
1	20		0.792793	1	1	Left	22.5	24.5	-0.0851064	6.92642	6.77975	6.71878	6.92089	6.85308	6.81983	1.02163	0.970796
1	21		0.45045	0.5	1	Right	29.5	26	0.126126	7.37407	7.39963	7.10262	7.20341	7.38685	7.15301	0.996546	0.986008
1	19		0.990991	1	1	Right	25.5	21.5	0.170213	6.93485	7.15282	6.89053	7.03673	7.04383	6.96363	0.969526	0.979223
1	20		1	1	2	Right	28	23.5	0.174757	6.72774	6.81919	6.58708	6.86813	6.77347	6.72761	0.98659	0.959079
1	20		0.702703	1	1	Right	27	23	0.16	6.91906	7.08864	6.84345	7.30159	7.00385	7.07252	0.976078	0.937255
1	21		0.756757	1	1	Right	24.5	21	0.153846	6.47576	6.43785	6.4526	6.24873	6.4568	6.35066	1.00589	1.03263
1	20		0.936937	1	1	Right	28.5	29.5	-0.0344828	6.99099	6.93179	7.23387	7.02087	6.96139	7.12737	1.00854	1.03034
1	20		0.684685	0.5	1	Right	28	28	0	7.31016	7.46996	7.43958	7.48801	7.39006	7.46379	0.978608	0.993532
1	21		1	1	1	Right	27	24.5	0.0970874	7.12305	7.48725	7.25298	7.56665	7.30515	7.40981	0.951358	0.958547
1	20		0.801802	1	1	Right	31.5	30.5	0.0322581	7.11396	7.16988	7.08281	7.01949	7.14192	7.05115	0.992201	1.00902
1	20		0.486486	0.5	3	Left	23.5	24.5	-0.0416667	6.78374	6.85906	6.88666	7.11467	6.8214	7.00066	0.989018	0.967951
1	22		0.684685	0.5	1	Right	30	27	0.105263	6.95451	6.96839	7.09793	7.04111	6.96145	7.06952	0.998007	1.00807
1	20		0.594595	0.5	1	Right	27.5	23.5	0.156863	6.72795	7.11846	6.54538	7.2313	6.9232	6.88834	0.94514	0.905146
1	20		0.603604	0.5	1	Right	22	21	0.0465116	6.77453	6.93268	6.63495	6.96685	6.85361	6.8009	0.977188	0.952361
1	22		0.765766	1	1	Left	20	20	0	6.79131	6.61372	6.73271	6.63051	6.70251	6.68161	1.02685	1.01541
1	19		0.297297	0	1	Left	23	19	0.190476	5.85355	6.12544	5.95474	6.24077	5.98949	6.09776	0.955612	0.954168
1	22		0.792793	1	1	Right	27	21	0.25	6.5801	6.36968	6.52284	6.62556	6.47489	6.5742	1.03304	0.984496
1	19		0.54955	0.5	1	Right	23	21	0.0909091	6.85711	6.95819	6.91009	7.00092	6.90765	6.95551	0.985473	0.987026
1	22		0.981982	1	1	Right	21	22	-0.0465116	6.81225	6.9602	6.82764	7.0263	6.88622	6.92697	0.978743	0.971727
1	20		0.864865	1	2	Right	33	31	0.0625	6.97394	6.90041	7.12986	7.02471	6.93718	7.07728	1.01066	1.01497
1	20		0.477477	0.5	1	Right	24	21	0.133333	6.80425	6.98035	6.59927	6.89443	6.8923	6.74685	0.974772	0.957189
1	23		0.972973	1	1	Right	25	20	0.222222	7.32565	7.23244	7.41166	7.27281	7.27904	7.34224	1.01289	1.01909
1	20		1	1	1	Right	23	27	-0.16	6.72623	6.923	6.55489	6.88666	6.82462	6.72077	0.971577	0.951825
1	22		0.720721	1	1	Right	27	24	0.117647	6.76826	6.91872	6.85082	6.88323	6.84349	6.86703	0.978254	0.995291
1	23		0.486486	0.5	3	Right	24	27	-0.117647	6.79773	6.93238	6.42499	6.84304	6.86505	6.63401	0.980576	0.938909
1	20		0.954955	1	1	Right	26	25	0.0392157	6.85177	7.24123	6.96635	7.45106	7.0465	7.20871	0.946215	0.934947
1	21		0.936937	1	1	Right	26	26	0	7.27357	7.23434	7.13205	7.11662	7.25395	7.12433	1.00542	1.00217
1	18		0.603604	0.5	1	Left	23	33	-0.357143	7.4102	7.6435	7.25111	7.71986	7.52685	7.48549	0.969478	0.93928
1	18		1	1	1	Right	21	21	0	7.14082	7.21435	7.12363	7.34659	7.17758	7.23511	0.989807	0.969652
1	18		1	1	1	Right	25	23	0.0833333	7.05019	6.64955	6.87196	6.77904	6.84987	6.8255	1.06025	1.01371
1	19		1	1	1	Right	28	23	0.196078	6.82421	6.9617	6.70507	6.81968	6.89295	6.76238	0.98025	0.983194
1	19		0.45045	0.5	2	Right	30	25	0.181818	6.90512	6.93875	6.82964	6.79513	6.92193	6.81238	0.995153	1.00508
1	18		0.792793	1	1	Right	32	30	0.0645161	7.84424	7.9079	7.76724	7.80495	7.87607	7.78609	0.99195	0.995168
1	18		0.873874	1	1	Right	31	25	0.214286	6.79277	7.12383	6.86324	7.22201	6.9583	7.04263	0.953528	0.950323
1	21		0.756757	1	1	Right	23	20	0.139535	6.36924	6.3204	6.20042	6.25923	6.34482	6.22982	1.00773	0.990605
1	20		0.72973	1	1	Right	26	21	0.212766	7.62534	7.56541	7.52683	7.49281	7.59537	7.50982	1.00792	1.00454
1	22		0.756757	1	1	Right	30	26	0.142857	7.38794	7.54441	7.24952	7.4772	7.46617	7.36336	0.97926	0.96955
1	27		1	1	3	Both	21	25	-0.173913	6.35391	6.57479	6.31139	6.67609	6.46435	6.49374	0.966406	0.945373
1	27		0.891892	1	3	Right	30	33	-0.0952381	6.64339	7.11143	6.72632	7.16485	6.87741	6.94558	0.934185	0.938794
1	22		1	1	1	Right	24	22	0.0869565	6.7769	6.90703	6.91811	6.85502	6.84197	6.88656	0.981159	1.0092
1	22		0.675676	0.5	1	Right	31	28	0.101695	7.37584	7.45372	7.18629	7.42669	7.41478	7.30649	0.989552	0.96763
1	22		0.756757	1	1	Right	29	22	0.27451	6.7003	6.75405	6.72981	6.67769	6.72717	6.70375	0.992041	1.00781
1	22		0.513514	0.5	1	Right	22	21	0.0465116	6.30533	6.28958	6.04304	6.25172	6.29745	6.14738	1.0025	0.966621
1	22		0.261261	0	1	Both	28	27	0.0363636	6.85952	7.16229	6.84692	7.01283	7.0109	6.92988	0.957727	0.976343
1	21		1	1	1	Right	31	29	0.0666667	6.90957	7.3152	6.87722	7.1484	7.11238	7.01281	0.94455	0.962065
1	20		0.693694	0.5	1	Right	20	17	0.162162	6.86613	7.01995	6.75482	7.02937	6.94304	6.89209	0.978089	0.960943
1	19		0.963964	1	1	Right	23	23	0	6.24194	6.28657	6.05497	6.32472	6.26425	6.18985	0.9929	0.957351
1	23		0.747748	1	1	Right	25	18	0.325581	7.1292	7.39938	7.25875	7.33481	7.26429	7.29678	0.963486	0.98963
1	23		0.864865	1	1	Right	26	22	0.166667	6.50351	6.44338	6.45037	6.53827	6.47345	6.49432	1.00933	0.986556
1	19		0.990991	1	1	Right	27	25	0.0769231	7.56679	7.53033	7.60178	7.67806	7.54856	7.63992	1.00484	0.990066
1	19		0.765766	1	1	Right	29	25	0.148148	7.07957	7.32888	7.04645	7.20344	7.20422	7.12495	0.965983	0.978206
1	22		0.486486	0.5	1	Right	27	26	0.0377358	6.75124	6.82002	6.84307	7.09822	6.78563	6.97064	0.989914	0.964054
1	21		1	1	1	Right	31	25	0.214286	6.78428	7.05462	6.74351	6.82037	6.91945	6.78194	0.961678	0.98873
1	21		0.702703	1	1	Right	26	22	0.166667	6.89212	7.01381	6.84458	7.10484	6.95296	6.97471	0.98265	0.963368
1	18		0.612613	0.5	1	Right	26	24	0.08	6.69179	6.82753	6.40787	6.81761	6.75966	6.61274	0.980118	0.939899
2	21				2					7.07294	7.66261			7.36778		0.923046		0.919429		2010
2	23				2					7.142	7.68845			7.41523		0.928926		0.924931		2010
2	19				2					7.70164	7.92392			7.81278		0.971948		0.975688		2010
2	21				5					7.19261	7.64161			7.41711		0.941242		0.934262		2010
2	18				2					7.21228	7.58683			7.39955		0.950632		0.930804		2010
2	18				2					7.42305	7.8928			7.65793		0.940483		0.936313		2010
2	19				2					7.50475	7.95727			7.73101		0.943131		0.948812		2010
2	19				2					7.62136	7.47736			7.54936		1.01926		1.02279		2010
2	19				2					7.49687	7.6644			7.58063		0.978142		0.985988		2010
2	19				2					7.52916	7.45084			7.49		1.01051		0.996436		2010
2	18				2					6.85386	7.58059			7.21722		0.904132		0.921433		2010
2	19				5					7.39687	7.66725			7.53206		0.964736		0.952883		2010
2	20				3					7.36945	7.5041			7.43678		0.982057		0.971775		2010
2	19				2					7.8931	8.20866			8.05088		0.961558		0.978408		2010
2	18				2					6.97256	7.26868			7.12062		0.959261		0.956704		2010
2	20				2					7.09651	7.00629			7.0514		1.01288		1.02961		2010
2	20				2					7.63803	8.08979			7.86391		0.944157		0.935434		2010
2	22				2					8.12751	8.24453			8.18602		0.985806		0.977819		2010
2	22				2					8.0492	8.36296			8.20608		0.962483		0.962773		2010
2	19				2					7.44963	8.18343			7.81653		0.910331		0.903127		2010
2	22				2					7.93067	7.99431			7.96249		0.992039		0.998904		2010
2	18				2					7.39239	7.7536			7.573		0.953414		0.962884		2010
2	20				2					7.69879	7.90491			7.80185		0.973925		0.978634		2010
2	19				2					7.98945	8.34099			8.16522		0.957854		0.955463		2010
2	20				2					7.54306	7.79687			7.66996		0.967447		0.964086		2010
2	19				2					7.34567	7.3835			7.36458		0.994876		0.992577		2010
2	21				2					7.55699	7.84958			7.70328		0.962725		0.986502		2010
2	19				2					7.48741	7.74966			7.61853		0.96616		0.98198		2010
2	22				2					6.4433	6.66941			6.55635		0.966098		0.970377		2010
2	19				2					8.06412	8.71319			8.38866		0.925508		0.940291		2010
2	19				2					7.51677	8.31258			7.91467		0.904264		0.898945		2010
2	18				2					7.05987	7.64591			7.35289		0.923353		0.938566		2010
2	18				2					6.9532	7.24351			7.09835		0.95992		0.986158		2010
2	19				2					7.56304	7.2679			7.41547		1.04061		1.00826		2010
2	19				2					8.22567	8.66393			8.4448		0.949415		0.935916		2010
2	18				2					8.42352	8.55052			8.48702		0.985147		0.976111		2010
2	19				2					7.3521	7.83021			7.59116		0.93894		0.946003		2010
2	18				2					7.38676	8.10738			7.74707		0.911116		0.897461		2010
2	20				2					8.11282	8.49349			8.30315		0.955181		0.95268		2010
2	20				2					7.61617	7.85593			7.73605		0.96948		0.960544		2010
2	19				2					7.38867	7.40232			7.39549		0.998156		1.00632		2010
2	22				2					7.42623	7.94533			7.68578		0.934667		0.925582		2010
2	22				5					7.68402	7.68458			7.6843		0.999926		0.984789		2010
2	18				2					8.02095	8.87769			8.44932		0.903495		0.906323		2010
2	18				2					7.09502	7.21898			7.157		0.982829		0.966136		2010
2	20				2					7.63767	8.27811			7.95789		0.922635		0.926356		2010
2	18				2					7.84644	8.10935			7.97789		0.967579		0.965075		2010
2	19				2					7.43034	7.82644			7.62839		0.94939		0.945962		2010
2	19				2					7.90161	8.15869			8.03015		0.96849		0.962994		2010
2	21				2					7.71132	7.72176			7.71654		0.998648		1.00108		2010
2	20				2					7.56726	7.70777			7.63752		0.98177		0.979273		2010
2	21				2					7.48236	7.97159			7.72698		0.938629		0.928534		2010
2	20				2					7.59411	7.54263			7.56837		1.00683		1.04897		2010
2	18				2					6.73979	7.22286			6.98132		0.933119		0.932359		2010
2	21				2					7.72102	7.66185			7.69143		1.00772		1.02983		2010
2	22				2					7.22565	7.5271			7.37637		0.959952		0.963531		2010
2	19				2					8.30022	8.17773			8.23898		1.01498		1.01003		2010
2	18				2					8.20494	8.68515			8.44504		0.944709		0.94217		2010
2	18				2					6.7873	7.45535			7.12133		0.910394		0.914749		2010
2	19				2					7.03224	7.20997			7.12111		0.97535		0.977493		2010
2	18				2					7.04079	7.25212			7.14646		0.970859		0.966581		2010
2	22				2					7.45225	7.57592			7.51408		0.983676		0.979698		2010
2	20				2					7.02835	7.20605			7.1172		0.97534		0.974048		2010
2	20				2					7.4767	7.83167			7.65418		0.954675		0.951341		2010
2	20				2					7.69234	8.05902			7.87568		0.954501		0.936319		2010
2	21				2					7.49696	7.71412			7.60554		0.971848		0.962404		2010
2	19				2					7.61036	8.03818			7.82427		0.946776		0.942341		2010
2	18				2					7.78561	8.10421			7.94491		0.960687		0.954534		2010
2	18				2					6.98625	7.65453			7.32039		0.912694		0.931727		2010
2	26	1		1	1					6.80537	7.13533			6.97035		0.953757		0.954479		2010
2	26	1		1	2					7.2093	7.29535			7.25233		0.988206		0.983022		2010
2	23	1		1	1					7.18261	7.71354			7.44808		0.931169		0.932355		2010
2	28	1		1	1					7.87281	7.99522			7.93401		0.98469		0.960499		2010
2	25	1		1	1					6.92569	7.45685			7.19127		0.928768		0.933415		2010
2	25	0		0	1					7.58062	7.68007			7.63035		0.987051		0.973175		2010
2	24	1		1	1					7.44893	7.27032			7.35962		1.02457		1.03201		2010
2	25	0		0	1					8.38752	8.75008			8.5688		0.958565		0.942837		2010
2	21	1		1	1					7.09262	7.48684			7.28973		0.947345		0.947686		2010
2	21	1		1	1					7.56133	7.91632			7.73883		0.955157		0.949794		2010
2	20	1		1	1					7.03634	7.67123			7.35379		0.917238		0.916651		2010
2	20	1		1	1					7.59681	7.82012			7.70847		0.971444		0.96565		2010
2	20	1		1	1					7.11952	7.15639			7.13796		0.994847		0.972249		2010
2	20	1		1	1					7.20807	7.52216			7.36512		0.958244		0.962449		2010
2	20	1		1	1					7.02088	7.38562			7.20325		0.950615		0.962566		2010
2	20	1		1	1					7.63358	8.20695			7.92026		0.930137		0.926341		2010
2	20	0.5		0.5	1					7.45891	7.8567			7.6578		0.94937		0.950735		2010
2	20	1		1	1					7.70881	7.42769			7.56825		1.03785		1.02619		2010
2	24	1		1	1					7.19872	7.25697			7.22785		0.991973		0.994049		2010
2	21	1		1	1					7.49891	7.6816			7.59025		0.976217		0.968858		2010
2	20	1		1	1					7.42409	7.50945			7.46677		0.988634		0.980782		2010
2	21	1		1	1					7.61826	7.98173			7.8		0.954463		0.961327		2010
2	19	1		1	1					6.93862	7.15333			7.04597		0.969984		0.980808		2010
2	19	1		1	1					7.63391	7.76127			7.69759		0.98359		0.977707		2010
2	20	1		1	1					7.15994	7.68732			7.42363		0.931396		0.933583		2010
2	19	1		1	1					7.52817	8.02584			7.77701		0.937991		0.936127		2010
2	23	1		1	1					7.50864	8.01355			7.7611		0.936993		0.937944		2010
2	22	1		1	1					7.05008	7.44119			7.24563		0.94744		0.959398		2010
2	21	1		1	1					6.99408	7.60077			7.29743		0.920181		0.933057		2010
2	20	1		1	1					7.25631	7.41715			7.33673		0.978316		0.973133		2010
2	20	1		1	1					7.14658	7.01112			7.07885		1.01932		1.01689		2010
2	20	1		1	1					7.09249	7.0792			7.08585		1.00188		0.999072		2010
2	22	1		1	1					7.2796	7.64097			7.46029		0.952706		0.965473		2010
2	21	1		1	1					7.18766	7.78532			7.48649		0.923232		0.919015		2010
2	20	1		1	1					6.75386	7.24225			6.99806		0.932564		0.942227		2010
2	20	1		1	1					7.50118	7.5091			7.50514		0.998945		0.987716		2010
2	19	1		1	1					7.4933	8.05731			7.77531		0.930001		0.931369		2010
2	19	1		1	1					7.98089	7.99524			7.98806		0.998205		0.998555		2010
2	19	1		1	1					7.88987	8.19238			8.04113		0.963074		0.962117		2010
2	21	0		0	1					7.37749	7.79677			7.58713		0.946224		0.960203		2010
2	20	1		1	1					7.17961	7.3343			7.25696		0.978909		0.979599		2010
2	19	1		1	1					7.70508	7.76319			7.73413		0.992514		0.985087		2010
2	20	1		1	1					7.29406	7.6464			7.47023		0.95392		0.949184		2010
2	20	1		1	1					7.10553	7.35387			7.2297		0.96623		0.962456		2010
2	25	1		1	1					8.37052	8.63763			8.50407		0.969076		0.969434		2010
2	19	1		1	1					7.24439	7.02495			7.13467		1.03124		1.03027		2010
2	19	1		1	1					7.66536	7.55895			7.61216		1.01408		1.03005		2010
2	19	1		1	1					7.71913	7.91587			7.8175		0.975146		0.973199		2010
2	20	1		1	1					7.66186	7.96451			7.81319		0.962		0.957627		2010
2	24	1		1	1					7.02987	7.06668			7.04827		0.994791		1.00089		2010
2	20	1		1	1					6.75285	6.75172			6.75229		1.00017		0.99361		2010
2	20	1		1	1					7.70175	8.10299			7.90237		0.950482		0.954575		2010
2	19	1		1	1					7.89438	8.55191			8.22314		0.923113		0.912266		2010
2	20	1		1	3					7.5352	7.98744			7.76132		0.943381		0.936172		2010
2	21	1		1	1					7.06452	6.91787			6.99119		1.0212		1.00972		2010
2	18	1		1	1					7.5734	7.78438			7.67889		0.972896		0.978504		2010
2	18	1		1	1					7.01463	7.32581			7.17022		0.957523		0.956858		2010
2	18	1		1	1					7.1314	7.58049			7.35595		0.940757		0.942975		2010
2	30	1		1	1					7.1162	7.73596			7.42608		0.919886		0.919226		2010
2	25	0		0	1					7.43873	7.24649			7.34261		1.02653		1.02088		2010
2	19	1		1	1					6.94673	7.44959			7.19816		0.932499		0.928791		2010
2	20	0		0	1					7.57494	8.1372			7.85607		0.930903		0.925547		2010
2	20	1		1	1					7.49107	7.78754			7.6393		0.961929		0.962994		2010
2	21	1		1	1					6.68263	7.12209			6.90236		0.938296		0.943702		2010
2	23	0		0	1					7.67279	7.76867			7.72073		0.987658		0.972043		2010
2	25	0		0	1					7.73782	7.94922			7.84352		0.973406		0.969539		2010
2	18	1		1	1					7.52675	7.95182			7.73928		0.946545		0.955292		2010
2	19	1		1	1					7.64482	8.02606			7.83544		0.9525		0.969533		2010
2	19	1		1	1					7.27756	7.8612			7.56938		0.925757		0.934952		2010
2	20	1		1	1					7.73461	8.02536			7.87998		0.963771		0.96443		2010
2	24	1		1	1					7.85987	8.07772			7.96879		0.97303		0.97595		2010
2	21	1		1	1					7.67493	8.02819			7.85156		0.955998		0.957628		2010
2	24	1		1	3					7.27386	7.84646			7.56016		0.927025		0.922172		2010
2	21	1		1	1					7.36636	7.62246			7.49441		0.966403		0.959653		2010
2	20	1		1	1					6.98673	7.62013			7.30343		0.916877		0.927633		2010
2	20	1		1	1					8.02993	8.48926			8.25959		0.945893		0.944687		2010
2	20	1		1	1					7.68115	8.18352			7.93233		0.938612		0.927659		2010
2	20	1		1	1					8.04792	8.42305			8.23549		0.955464		0.951087		2010
2	23	1		1	1	Right	44.8	44.75	0.00111669	7.47648	7.95978	7.37731	7.81331	7.71813	7.59531	0.939282	0.944198		0.95168	2019
2	22	0.5		0.5	1	Right	40.9	37	0.100128	8.03349	8.04387	7.79748	8.00519	8.03868	7.90133	0.99871	0.974052		1.00516	2019
2	22	1		1	1	Right	50.65	45.5	0.107124	7.88442	8.0198	7.5732	7.9172	7.95211	7.7452	0.983119	0.956551		0.971623	2019
2	23	1		1	1	Right	46.25	48.85	-0.0546793	7.69267	8.05328	7.70928	8.10042	7.87298	7.90485	0.955222	0.951713		0.953276	2019
2	21	1		1	1	Right	41.5	40.15	0.033068	7.46677	7.65768	7.28726	7.68485	7.56222	7.48606	0.975069	0.948263		0.96168	2019
2	23	1		1	1	Right	55	49.5	0.105263	7.30557	7.98702	7.46789	7.91281	7.64629	7.69035	0.914679	0.943773		0.934776	2019
2	22	1		1	1	Right	43.75	40	0.0895522	7.23074	7.64563	7.23117	7.72426	7.43819	7.47771	0.945734	0.936163		0.944984	2019
2	22	1		1	1	Right	34.65	30.35	0.132308	6.74676	7.18334	6.97174	7.14182	6.96505	7.05678	0.939224	0.976186		0.960261	2019
2	23	1		1	1	Right	54.5	48.25	0.121655	7.98852	8.02399	7.71884	7.8263	8.00626	7.77257	0.995579	0.98627		0.993361	2019
2	21	1		1	1	Right	50.7	49.65	0.0209268	7.77677	8.21059	7.93912	8.07944	7.99368	8.00928	0.947164	0.982632		0.965385	2019
2	19	1		1	1	Right	44.75	31.25	0.355263	7.85803	8.58524	8.04613	8.71251	8.22163	8.37932	0.915295	0.923514		0.919465	2019
2	22	1		1	1	Right	25	30.35	-0.193315	6.82584	6.97076	6.94915	7.02247	6.8983	6.98581	0.979211	0.989559		0.973265	2019
2	21	1		1	1	Right	35	30.25	0.145594	6.63433	6.89177	6.75624	6.82409	6.76305	6.79016	0.962645	0.990058		0.975402	2019
2	24	1		1	1	Right	49	52.2	-0.0632411	7.59516	7.79584	7.29795	7.67214	7.6955	7.48505	0.974258	0.951228		0.954596	2019
2	22	1		1	1	Right	42	40.65	0.0326679	7.39464	7.8595	7.78144	8.16671	7.62707	7.97407	0.940853	0.952824		0.949196	2019
2	18	1		1	1	Right	54	54.5	-0.00921659	7.99442	8.00226	7.78706	8.09054	7.99834	7.9388	0.999019	0.96249		0.982177	2019
2	22	1		1	1	Right	48.25	47.75	0.0104167	7.33814	7.82208	7.34896	7.81547	7.58011	7.58222	0.938131	0.940308		0.937942	2019
2	19	1		1	3	Right	60	59.5	0.0083682	8.42687	8.87269	8.37977	8.92025	8.64978	8.65001	0.949754	0.93941		0.945744	2019
2	23	1		1	1	Right	48.75	47.75	0.0207254	7.07597	7.79007	7.18993	7.75126	7.43302	7.47059	0.908332	0.927583		0.930883	2019
2	24	1		1	1	Right	50.25	46.75	0.0721649	7.79255	8.12402	7.74719	7.95141	7.95829	7.8493	0.959199	0.974316		0.975292	2019
2	24	1		1	1	Right	46.5	44.25	0.0495868	7.70882	8.15648	7.48047	8.04349	7.93265	7.76198	0.945115	0.930003		0.931821	2019
2	25	1		1	1	Right	40.25	32	0.228374	7.67125	7.92728	7.66455	7.94529	7.79927	7.80492	0.967703	0.964665		0.97401	2019
2	20	1		1	1	Right	39.75	38.9	0.0216147	7.80112	8.38664	7.89339	8.41589	8.09388	8.15464	0.930185	0.937915		0.933439	2019
2	18	1		1	1	Right	39.3	32.9	0.177285	7.33788	7.57081	7.73467	7.59566	7.45434	7.66517	0.969233	1.0183		0.997707	2019
2	24	1		1	1	Right	40	36.4	0.0942408	7.09028	7.48533	7.33329	7.43234	7.28781	7.38281	0.947223	0.986673		0.969569	2019
2	25	1		1	1	Right	46.5	42.75	0.0840336	6.5566	6.58308	6.55757	6.59559	6.56984	6.57658	0.995979	0.994236		0.992593	2019
2	27	1		1	1	Right	41.15	38.4	0.0691389	7.25541	8.02181	7.59937	8.1108	7.63861	7.85509	0.90446	0.936945		0.944525	2019
2	25	1		1	1	Right	47.9	37	0.256773	7.13026	7.12207	7.17959	7.02531	7.12616	7.10245	1.00115	1.02196		1.01384	2019
2	25	1		1	1	Right	49.9	47.75	0.0440348	7.31264	7.91001	7.42436	7.78542	7.61132	7.60489	0.92448	0.953623		0.935743	2019
2	24	1		1	1	Right	41.75	44.25	-0.0581395	7.21166	7.69319	7.36323	8.00936	7.45242	7.68629	0.937408	0.919327		0.927533	2019
2	20	1		1	1	Right	34.65	33.5	0.0337491	7.65617	7.84624	7.68474	7.82326	7.7512	7.754	0.975776	0.982294		0.980288	2019
2	20	1		1	1	Right	37.6	31.25	0.184459	7.10403	7.60378	7.1817	7.53834	7.3539	7.36002	0.934276	0.95269		0.94559	2019
2	22	1		1	1	Left	38.3	41.35	-0.0765851	7.82785	8.17927	7.72325	7.88323	8.00356	7.80324	0.957036	0.979706		0.969376	2019
2	23	1		1	1	Right	36.5	29.4	0.215478	7.70073	8.31638	7.59042	8.37896	8.00856	7.98469	0.925971	0.90589		0.92362	2019
2	21	0		0	1	Right	49.75	41.75	0.174863	7.31114	7.26678	7.21352	7.25207	7.28896	7.23279	1.0061	0.994684		1.00027	2019
2	20	1		1	1	Right	36.25	35.25	0.027972	6.68229	6.9212	6.74696	6.70282	6.80174	6.72489	0.965481	1.00658		0.991251	2019
2	24	1		1	1	Right	46	44.4	0.0353982	7.40424	7.68956	7.55879	7.67671	7.5469	7.61775	0.962895	0.984639		0.963967	2019
2	20	1		1	1	Right	37.35	29.65	0.229851	7.89822	8.33419	8.11349	8.52709	8.1162	8.32029	0.94769	0.951496		0.945572	2019
2	23	1		1	1	Right	42.75	41.75	0.0236686	6.92837	7.12409	7.16189	7.1034	7.02623	7.13265	0.972526	1.00823		0.986109	2019
2	23	1		1	1	Right	47	44.65	0.0512821	7.62786	7.99767	7.4518	8.08104	7.81276	7.76642	0.95376	0.922134		0.935787	2019
2	23	1		1	1	Right	42.75	40.75	0.0479042	7.97451	7.98923	7.75018	7.93924	7.98187	7.84471	0.998157	0.976186		0.979908	2019
2	23	1		1	1	Right	33.8	33.55	0.0074239	7.24872	7.58146	6.97439	7.41163	7.41509	7.19301	0.956112	0.941007		0.94896	2019
2	24	1		1	1	Right	36.35	40.35	-0.104302	7.30702	7.54193	7.33523	7.48101	7.42448	7.40812	0.968853	0.980513		0.984073	2019
2	21	1		1	1	Right	33.75	32.25	0.0454545	7.81155	7.92705	7.68859	7.82178	7.8693	7.75519	0.985429	0.982972		0.980527	2019
2	22	1		1	1	Left	38	40.75	-0.0698413	7.33703	8.02724	7.5203	8.09638	7.68213	7.80834	0.914016	0.928848		0.921086	2019
2	24	1		1	3	Right	42.5	37.25	0.131661	7.57975	7.93159	7.55294	7.67083	7.75567	7.61188	0.95564	0.984631		0.947576	2019
2	21	1		1	1	Right	35.6	38.35	-0.0743746	7.40157	7.48491	7.30999	7.51795	7.44324	7.41397	0.988866	0.972338		0.981832	2019
2	20	1		1	1	Right	46.4	43.05	0.0749022	7.36172	7.87931	7.51031	7.75864	7.62052	7.63447	0.934309	0.967993		0.954832	2019
2	18	1		1	1	Left	39.25	44.5	-0.125373	7.32049	7.65526	7.52649	7.7428	7.48787	7.63465	0.956269	0.972063		0.961188	2019
2	24	1		1	1	Right	60.5	63.5	-0.0483871	7.96238	8.21033	7.92959	8.28133	8.08636	8.10546	0.969801	0.957526		0.955155	2019
2	20	1		1	1	Right	41.35	40	0.0331899	7.15003	7.40525	7.10713	7.60138	7.27764	7.35425	0.965535	0.934979		0.953068	2019
2	23	1		1	1	Right	42.7	34.25	0.219623	7.02049	7.27505	6.8433	7.06013	7.14777	6.95172	0.965009	0.969288		0.965722	2019
2	25	0.5		0.5	1	Right	34.25	37.75	-0.0972222	7.25787	7.55562	7.43214	7.67919	7.40675	7.55566	0.960592	0.967828		0.958495	2019
2	25	1		1	1	Right	52.25	46.75	0.111111	8.01925	8.04858	8.09741	8.12404	8.03391	8.11073	0.996355	0.996722		0.998702	2019
2	22	1		1	1	Right	43.75	40.5	0.0771513	7.01631	7.55833	7.22867	7.43798	7.28732	7.33332	0.928289	0.97186		0.946469	2019
2	25	1		1	1	Right	40.75	45.5	-0.110145	7.43097	8.10073	7.44358	7.89097	7.76585	7.66728	0.91732	0.943303		0.930643	2019
2	22	1		1	3	Right	45.3	44.4	0.0200669	7.53674	8.00592	7.59902	8.13402	7.77133	7.86652	0.941396	0.934226		0.934493	2019
2	21	0.5		0.5	1	Right	43	39.5	0.0848485	7.27487	7.78075	7.26199	7.71615	7.52781	7.48907	0.934983	0.941141		0.941957	2019
2	21	1		1	1	Right	42	41.75	0.00597015	7.51331	8.01345	7.59408	8.14764	7.76338	7.87086	0.937588	0.932058		0.93613	2019
2	23	1		1	1	Right	37.65	32.9	0.134656	7.01605	6.92647	6.90532	7.01317	6.97126	6.95925	1.01293	0.984623		1.00184	2019
2	27	1		1	1	Right	40.25	37.6	0.0680796	7.39798	7.66406	7.51543	7.99937	7.53102	7.7574	0.965281	0.939502		0.948279	2019
2	20	1		1	1	Right	39.5	41.25	-0.0433437	7.11869	7.47913	7.15764	7.49719	7.29891	7.32741	0.951807	0.95471		0.952595	2019
2	23	1		1	1	Left	46	48.5	-0.0529101	7.39481	7.46237	7.27865	7.63488	7.42859	7.45677	0.990947	0.953342		0.944031	2019
2	23	0		0	1	Right	28.7	25.9	0.102564	6.87389	7.2657	6.71619	7.3477	7.0698	7.03195	0.946074	0.914053		0.931704	2019
2	24	1		1	1	Right	33.75	33.5	0.00743494	7.33572	8.02436	7.23879	8.07147	7.68004	7.65513	0.914181	0.896836		0.916053	2019
2	19	1		1	1	Both	41.25	49.75	-0.186813	7.51003	8.06669	7.48619	7.93176	7.78836	7.70897	0.930993	0.943825		0.931494	2019
2	22	1		1	1	Right	42.75	41	0.041791	7.34918	7.69196	7.42469	7.60638	7.52057	7.51554	0.955437	0.976114		0.964432	2019
2	20	1		1	1	Left	46.4	39.75	0.154382	6.95499	7.6555	6.8288	7.40063	7.30525	7.11472	0.908496	0.922733		0.911381	2019
2	21	1		1	1	Right	51.4	43.4	0.168776	7.46552	7.73431	7.44534	7.67773	7.59991	7.56153	0.965247	0.969732		0.964212	2019
2	18	1		1	1	Right	40.25	37.45	0.0720721	7.63623	7.73523	7.71809	7.90811	7.68573	7.8131	0.987201	0.975971		0.984006	2019
2	19	1		1	1	Right	44.75	42.1	0.0610248	7.79484	8.13657	7.96972	8.14304	7.9657	8.05638	0.958001	0.978715		0.973545	2019
2	23	1		1	2	Right	41.25	37.5	0.0952381	6.95097	7.21851	7.04275	7.16297	7.08474	7.10286	0.962937	0.983215		0.972215	2019
2	23	0		0	1	Right	45.25	43.75	0.0337079	7.5073	7.82157	7.41344	7.7494	7.66444	7.58142	0.95982	0.956648		0.957784	2019
2	25	1		1	1	Right	52.25	44.75	0.154639	7.86602	8.4755	7.98747	8.29437	8.17076	8.14092	0.928089	0.962998		0.948895	2019
2	24				1	Left	41.25	47.5	-0.140845	7.07	7.59927	7.35774	7.65381	7.33464	7.50577	0.930353	0.961317		0.942414	2019
2	20	1		1	1	Right	59	56.75	0.0388769	7.44518	7.89822	7.24487	7.91262	7.6717	7.57875	0.94264	0.915609		0.918899	2019
2	27	1		1	1	Right	45	40.25	0.111437	7.03228	7.78018	7.15265	8.02226	7.40623	7.58745	0.903871	0.8916		0.893404	2019
2	27	1		1	1	Right	37.5	36	0.0408163	7.07492	7.49608	7.21323	7.08829	7.2855	7.15076	0.943815	1.01763		0.979886	2019
2	20	1		1	1	Right	38	39	-0.025974	7.32801	7.7878	7.13361	7.6794	7.5579	7.40651	0.940961	0.928928		0.935018	2019
2	18	1		1	1	Right	43.25	40	0.0780781	6.78287	7.1388	6.82083	7.07529	6.96084	6.94806	0.950142	0.964035		0.967511	2019
2	22	1		1	1	Right	36	32	0.117647	7.32829	7.82473	7.33108	7.69628	7.57651	7.51368	0.936556	0.952548		0.940882	2019
2	26	1		1	1	Right	44.25	41	0.0762463	7.81102	8.06659	7.73472	8.26489	7.9388	7.9998	0.968318	0.935853		0.958629	2019
2	18	1		1	1	Right	39.5	32.5	0.194444	7.90567	8.15821	7.68875	8.14429	8.03194	7.91652	0.969045	0.944067		0.968143	2019
2	20	1		1	1	Right	47.75	48.5	-0.0155844	7.18603	7.76164	7.15664	7.85554	7.47384	7.50609	0.925839	0.91103		0.917655	2019
2	21	1		1	1	Right	59	54.25	0.0838852	7.62188	8.01726	7.56973	7.96605	7.81957	7.76789	0.950684	0.950249		0.964954	2019
2	21	0		0	1	Right	44.75	42.5	0.0515759	7.7911	7.92612	7.62829	7.99792	7.85861	7.81311	0.982965	0.953785		0.973697	2019
2	22	1		1	1	Right	44.75	38.75	0.143713	6.53729	6.82266	6.51916	6.78375	6.67998	6.65146	0.958173	0.960996		0.962561	2019
2	21	1		1	1	Right	36.75	35.25	0.0416667	6.83449	7.45615	6.87512	7.21383	7.14532	7.04448	0.916624	0.953047		0.934878	2019
2	19	1		1	1	Right	43.25	39.65	0.0868516	7.78593	8.11692	8.12818	7.82742	7.95142	7.9778	0.959221	1.03842		0.979522	2019
2	25	1		1	1	Right	45	41.15	0.089379	6.80789	7.02476	6.71272	7.02328	6.91632	6.868	0.969127	0.955782		0.960449	2019
2	23	1		1	1	Right	48.5	41.15	0.163971	7.81919	8.59582	7.82573	8.65372	8.20751	8.23973	0.90965	0.90432		0.915265	2019
2	20	1		1	1	Right	37.25	30.5	0.199262	7.54947	7.8808	7.62818	7.66468	7.71513	7.64643	0.957957	0.995238		0.982292	2019
2	19	1		1	1	Left	38.75	39	-0.00643087	7.12481	7.66389	6.88065	7.42733	7.39435	7.15399	0.92966	0.926396		0.927869	2019
2	27	1		1	1	Right	54.5	53	0.027907	7.31806	7.87535	7.52672	7.72177	7.5967	7.62424	0.929237	0.97474		0.950877	2019
2	19	1		1	1	Right	36	32.25	0.10989	7.21961	7.38125	7.13252	7.05746	7.30043	7.09499	0.978101	1.01064		1.00366	2019
2	20	1		1	1	Right	44.25	36.75	0.185185	7.3787	7.71136	7.27259	7.53121	7.54503	7.4019	0.956861	0.96566		0.967571	2019
2	21	1		1	1	Right	47.5	44	0.0765027	7.48041	8.29146	7.52878	8.10459	7.88593	7.81669	0.902182	0.928953		0.914483	2019
2	21	1		1	1	Right	43.25	36.25	0.176101	7.36098	7.613	7.44298	7.9523	7.48699	7.69764	0.966896	0.935952		0.956846	2019
2	21	0		0	1	Right	46.75	43	0.0835655	7.26484	7.54444	7.10193	7.60617	7.40464	7.35405	0.96294	0.933707		0.949509	2019
2	20	0.5		0.5	1	Right	47.75	38.9	0.20427	7.67217	8.23755	7.70436	8.06598	7.95486	7.88517	0.931365	0.955167		0.949265	2019
2	21	1		1	1	Right	48	47.25	0.015748	7.63918	7.69419	7.52631	7.61292	7.66668	7.56961	0.992851	0.988623		0.986232	2019
2	24	1		1	1	Right	51	47.75	0.0658228	7.44276	7.90133	7.42361	7.94067	7.67204	7.68214	0.941963	0.934884		0.952149	2019
2	23	1		1	1	Right	38	32.5	0.156028	7.31882	7.81403	7.3156	7.75204	7.56642	7.53382	0.936625	0.9437		0.938512	2019
2	18	1		1	1	Right	42.25	36.75	0.139241	8.16618	7.99307	8.04219	7.59278	8.07962	7.81749	1.02166	1.05919		1.04465	2019
2	24	1		1	1	Right	37.25	37	0.00673401	7.53127	7.70636	7.69964	7.5288	7.61881	7.61422	0.97728	1.02269		1.00221	2019
2	26	1		1	1	Right	40.85	40.75	0.00245098	7.3125	7.46892	7.17623	7.39918	7.39071	7.2877	0.979058	0.969868		0.966482	2019
2	21	0		0	1	Right	35.5	29.65	0.179586	7.15265	6.92655	7.34595	7.07395	7.0396	7.20995	1.03264	1.03845		1.0407	2019
2	19	1		1	1	Right	42	33.5	0.225166	6.93911	7.53172	6.99907	7.57373	7.23541	7.2864	0.921318	0.924125		0.915591	2019
2	24	1		1	1	Right	49.25	50.75	-0.03	6.70692	7.19833	6.67598	7.18773	6.95263	6.93186	0.931732	0.928801		0.932604	2019
2	24	1		1	1	Right	41.65	42.25	-0.0143027	8.01794	8.20899	8.11842	8.0188	8.11346	8.06861	0.976726	1.01242		1.00186	2019
2	25	1		1	1	Right	48.25	40.75	0.168539	6.73534	7.38288	6.92216	7.32905	7.05911	7.1256	0.912291	0.944484		0.936169	2019
2	26	1		1	1	Right	54.25	46.75	0.148515	7.44802	8.24656	7.59061	8.17046	7.84729	7.88054	0.903167	0.929031		0.920952	2019
2	20	1		1	1	Right	45.75	42.75	0.0669145	7.44913	8.38229	7.50401	8.28419	7.91571	7.8941	0.888675	0.905824		0.905574	2019
2	28	1		1	1	Right	54.5	51	0.0663507	7.02709	7.50443	6.8761	7.36334	7.26576	7.11972	0.936392	0.93383		0.938729	2019
2	20	1		1	1	Right	51	44.5	0.138544	7.24222	7.91107	7.11921	7.70922	7.57665	7.41421	0.915454	0.923467		0.928505	2019
2	21	1		1	1	Right	45.75	41.5	0.100791	7.43556	7.67462	7.4082	7.57933	7.55509	7.49377	0.96885	0.977421		0.970903	2019
2	21	1		1	1	Right	48.25	42.1	0.136137	7.3118	7.98035	7.26648	7.91619	7.64608	7.59134	0.916226	0.917926		0.91681	2019
2	20	1		1	1	Right	37.25	34.75	0.0694444	7.76107	8.07618	7.78357	8.00567	7.91863	7.89462	0.960983	0.972257		0.960096	2019
2	20	1		1	1	Right	46	42.05	0.0897217	7.39233	7.39605	7.37298	7.53777	7.39419	7.45538	0.999497	0.978139		0.990493	2019
2	23	1		1	1	Right	107	102.5	0.0429594	7.1648	7.63304	7.20481	7.60716	7.39892	7.40599	0.938655	0.947108		0.948862	2019
2	29	1		1	3	Left	40.5	41	-0.0122699	6.88065	7.69788	6.87555	7.54151	7.28927	7.20853	0.893838	0.911694		0.907394	2019
2	19	1		1	1	Right	45	40.5	0.105263	7.83629	8.26671	7.95986	8.22109	8.0515	8.09047	0.947934	0.968224		0.960203	2019
2	21	1		1	1	Right	72.5	79	-0.0858086	6.96629	7.31404	6.96428	7.2241	7.14016	7.09419	0.952453	0.964034		0.961366	2019
2	23	1		1	1	Right		35		7.44275	7.84349	7.27885	7.64288	7.64312	7.46087	0.948908	0.952369		0.942975	2019
2	21	0		0	1	Right	30	22	0.307692	7.94424	8.28044	7.96223	8.33375	8.11234	8.14799	0.959398	0.95542		0.956285	2019
2	21	1		1	1	Left	38.5	45.5	-0.166667	7.88544	7.99243	7.91429	7.82388	7.93894	7.86909	0.986614	1.01156		0.998487	2019
2	23	1		1	1	Right	39.5	35	0.120805	7.87177	8.10237	7.55078	7.87943	7.98707	7.7151	0.971539	0.95829		0.962404	2019
2	19	1		1	1	Right	40.5	42	-0.0363636	7.1965	7.12908	7.26938	7.18857	7.16279	7.22898	1.00946	1.01124		1.01047	2019
2	22	1		1	1	Right	38	39.5	-0.0387097	7.64865	7.61567	7.4979	7.62189	7.63216	7.55989	1.00433	0.983733		0.989631	2019
2	19	1		1	1	Right	31	24.5	0.234234	6.61039	7.10169	6.62288	6.97571	6.85604	6.79929	0.930819	0.94942		0.937863	2019
2	25	1		1	1	Right	38.5	48	-0.219653	7.62588	7.95356	7.60058	7.9597	7.78972	7.78014	0.958801	0.954883		0.958905	2019
2	25	0		0	1	Right	26.5	30	-0.123894	7.44613	7.34197	7.4557	7.56882	7.39405	7.51226	1.01419	0.985055		0.999205	2019
2	20	1		1	1	Right	38	33.5	0.125874	7.91248	8.00765	7.1222	7.76953	7.96007	7.44586	0.988115	0.916684		0.984869	2019
2	19	1		1	1	Right	48.5	43.5	0.108696	7.17468	7.67674	7.86958	8.02029	7.42571	7.94493	0.9346	0.981209		0.983941	2019
2	19	1		1	1	Right	37	37.5	-0.0134228	7.83816	7.9157	7.92667	8.07735	7.87693	8.00201	0.990204	0.981346		0.942191	2019
2	19	1		1	1	Left	23.5	21	0.11236	7.11164	7.60756	7.34626	7.75896	7.3596	7.55261	0.934812	0.946811		0.967589	2019
2	20	1		1	1	Right	46	48	-0.0425532	7.15534	7.4049	7.33208	7.59741	7.28012	7.46475	0.966298	0.965075		0.922668	2019
2	20	0		0	1	Right	37	36.5	0.0136054	7.12425	7.17555	7.13617	7.17346	7.1499	7.15482	0.992852	0.994802		0.9953	2019
2	20	1		1	1	Right	46.5	44.5	0.043956	7.12343	7.39278	7.14601	7.31111	7.2581	7.22856	0.963567	0.977418		0.966323	2019
2	20	1		1	1	Right	42	40	0.0487805	8.06055	7.9536	8.06248	7.88188	8.00708	7.97218	1.01345	1.02291		1.00584	2019
2	23	1		1	1	Right	54.5	45.5	0.18	6.91351	7.69408	6.84724	7.55785	7.30379	7.20255	0.898549	0.905978		0.903485	2019
2	19	1		1	1	Right	39	29	0.294118	7.12712	7.6997	7.27313	7.58483	7.41341	7.42898	0.925637	0.958906		0.940532	2019
2	24	0.5		0.5	1	Left	42.5	58	-0.308458	6.77348	6.85069	7.05174	6.97785	6.81209	7.0148	0.98873	1.01059		0.981224	2019
2	22	1		1	1	Right	39	24	0.47619	7.67408	8.10313	7.57277	7.87591	7.8886	7.72434	0.947051	0.961511		0.951493	2019
2	25	1		1	1	Right	44	40	0.0952381	7.55799	7.60349	7.41652	7.60345	7.58074	7.50999	0.994017	0.975416		0.985678	2019
2	23	1		1	1	Right	45.5	41.5	0.091954	7.41915	7.56097	7.56975	7.54423	7.49006	7.55699	0.981242	1.00338		0.962085	2019
2	22	1		1	1	Right	37.5	36	0.0408163	7.20619	7.269	7.03413	7.15453	7.2376	7.09433	0.991359	0.983172		0.990251	2019
2	19	1		1	1	Right	34.5	34	0.0145985	7.50429	7.26536	7.30223	7.43879	7.38482	7.37051	1.03289	0.981642		1.00743	2019
2	18	0		0	1	Right	32.5	31	0.0472441	6.94195	7.26731	7.10094	7.28371	7.10463	7.19232	0.95523	0.974908		0.967425	2019
2	19	1		1	1	Right	40	35	0.133333	7.62477	7.84066	7.42817	7.58121	7.73272	7.50469	0.972466	0.979814		0.986412	2019
2	19	1		1	1	Right	41	38.5	0.0628931	7.92182	8.12388	7.8743	8.09195	8.02285	7.98313	0.975128	0.973102		0.974017	2019
2	19	0		0	1	Right	28.5	26.5	0.0727273	7.38718	7.49181	7.32552	7.40185	7.4395	7.36368	0.986034	0.989688		0.986411	2019
2	19	1		1	1	Right	46.5	47.5	-0.0212766	7.16125	7.53859	7.11421	7.36196	7.34992	7.23809	0.949945	0.966347		0.963729	2019
2	25	1		1	1	Right	38.5	28.5	0.298507	8.1911	8.56214	8.10562	8.61875	8.37662	8.36218	0.956665	0.940463		0.952597	2019
2	23	1		1	1	Right	48.5	53	-0.08867	7.48401	8.0693	7.48049	7.97599	7.77665	7.72824	0.927466	0.937876		0.930388	2019
2	22	1		1	1	Right	30	26	0.142857	7.30495	7.25809	7.24776	7.14254	7.28152	7.19515	1.00646	1.01473		1.00651	2019
2	23	1		1	1	Right	38	38	0	7.15123	7.42258	7.14892	7.42693	7.28691	7.28793	0.963443	0.962567		0.969621	2019
2	20	1		1	1	Right	44	37.5	0.159509	7.39414	7.95305	7.37916	7.64951	7.6736	7.51433	0.929724	0.964659		0.947176	2019
2	20	1		1	1	Right	39	29.5	0.277372	7.23403	7.627	7.44307	7.94087	7.43052	7.69197	0.948476	0.937312		0.945905	2019
2	21	1		1	1	Right	39.5	40	-0.0125786	7.06111	7.34695	6.89886	7.35914	7.20403	7.129	0.961095	0.937454		0.961852	2019
2	23	1		1	1	Right	33.5	30	0.110236	6.93871	6.99706	7.15612	7.06244	6.96789	7.10928	0.99166	1.01326		1.00095	2019
2	21	1		1	1	Right	43	40	0.0722892	7.5548	8.01213	7.71629	7.95457	7.78347	7.83543	0.94292	0.970046		0.955413	2019
2	21	1		1	1	Right	41.5	42.5	-0.0238095	7.51209	7.15564	7.41395	7.04735	7.33387	7.23065	1.04981	1.05202		1.05036	2019
2	22	1		1	1	Right	41	47	-0.136364	7.35967	7.46572	7.36849	7.45103	7.41269	7.40976	0.985794	0.988922		0.976657	2019
2	21	1		1	1	Right	44	41	0.0705882	7.15688	7.58034	7.06973	7.60699	7.36861	7.33836	0.944137	0.929373		0.941502	2019
2	20	1		1	1	Right	40	40	0	8.05149	8.08607	8.01022	8.0939	8.06878	8.05206	0.995723	0.989661		0.990699	2019
2	22	1		1	1	Right	28	29	-0.0350877	7.3652	7.59724	7.31634	7.46568	7.48122	7.39101	0.969458	0.979996		0.978295	2019
2	25	1		1	1	Right	44	47.5	-0.0765027	7.59483	7.55164	7.83746	7.74363	7.57324	7.79054	1.00572	1.01212		1.00898	2019
2	25	1		1	1	Right	41	39.5	0.0372671	7.04005	7.2802	7.58476	7.86156	7.16013	7.72316	0.967012	0.96479		0.951684	2019
2	23	1		1	1	Right	40.5	38	0.0636943	7.07635	7.19562	7.09887	7.1772	7.13598	7.13804	0.983424	0.989087		0.988556	2019
2	23	1		1	1	Right	51	49	0.04	7.19191	7.58422	7.29483	7.53051	7.38807	7.41267	0.948273	0.968704		0.957345	2019
2	23	1		1	1	Right	49.5	48.5	0.0204082	7.1315	7.5402	7.00591	7.55833	7.33585	7.28212	0.945798	0.926913		0.936551	2019
2	22	1		1	1	Right	61.5	59.75	0.028866	7.76079	8.06928	7.65395	7.98459	7.91503	7.81927	0.96177	0.958591		0.95685	2019
2	26	1		1	1	Right	57	49.5	0.140845	7.34921	7.57453	7.35965	7.38899	7.46187	7.37432	0.970253	0.996028		0.98615	2019
2	21	1		1	1	Right	49.25	40.75	0.188889	7.62988	8.11701	7.79683	8.06181	7.87345	7.92932	0.939986	0.967131		0.9542	2019
2	21	1		1	1	Right	40.5	37.5	0.0769231	7.30798	7.67401	7.13278	7.63758	7.49099	7.38518	0.952302	0.933905		0.9488	2019
2	22	1		1	1	Right	45	42	0.0689655	7.60609	7.72489	7.70963	7.98831	7.66549	7.84897	0.984622	0.965115		0.98935	2019
2	19	1		1	1	Right	41	37.5	0.089172	6.86671	7.45442	6.96509	7.54429	7.16057	7.25469	0.921159	0.923226		0.91865	2019
2	20	1		1	1	Right	42.25	47.9	-0.125347	7.24095	7.26593	7.22516	7.39894	7.25344	7.31205	0.996562	0.976513		0.9943	2019
2	21	1		1	1	Right	40	37	0.0779221	7.44895	7.78299	7.55086	7.22401	7.61597	7.38743	0.957081	1.04525		1.00315	2019
2	23	0.5		0.5	1	Right	31	35.5	-0.135338	7.90308	7.6167	7.88137	7.75208	7.75989	7.81672	1.0376	1.01668		1.00815	2019
2	21	1		1	1	Right	37	36	0.0273973	7.46691	7.7938	7.61608	7.89302	7.63036	7.75455	0.958058	0.964914		0.96665	2019
2	21	1		1	1	Right	35	30.5	0.137405	7.19669	7.58803	7.0766	7.53133	7.39236	7.30396	0.948428	0.939621		0.94065	2019
2	20	1		1	1	Right	46	44	0.0444444	7.7964	7.85266	7.78063	8.03779	7.82453	7.90921	0.992835	0.968006		0.97385	2019
2	22	1		1	1	Right	51.25	50.5	0.014742	7.97042	8.28683	8.01219	8.23424	8.12862	8.12321	0.961817	0.973034		0.9738	2019
2	23	1		1	1	Right	55	56.75	-0.0313199	7.17433	7.27793	7.07128	7.45737	7.22613	7.26433	0.985766	0.948227		0.96595	2019
2	30	0		0	1	Right	47	37	0.238095	7.83056	7.89969	7.58605	7.6743	7.86513	7.63017	0.991249	0.988501		0.97715	2019
2	22	1		1	1	Right	51	50	0.019802	7.84164	7.98156	7.68907	7.81487	7.9116	7.75197	0.982469	0.983903		0.97855	2019
2	21	1		1	1	Right	39	35.5	0.0939597	7.01467	7.34754	7.0129	7.09126	7.18111	7.05208	0.954696	0.98895		0.97345	2019
2	21	1		1	1	Right	39.5	39.5	0	7.03277	7.77853	7.06902	7.57664	7.40565	7.32283	0.904126	0.933003		0.9261	2019
2	21	1		1	1	Right	43.5	33.5	0.25974	7.09389	7.16244	7.23062	7.31317	7.12817	7.2719	0.990429	0.988711		0.99215	2019
2	20	1		1	1	Right	42.5	43	-0.0116959	7.61589	7.55898	7.69243	7.45044	7.58744	7.57144	1.00753	1.03248		1.0205	2019
2	20	1		1	1	Right	32.5	33	-0.0152672	6.78639	7.10571	6.84564	7.14161	6.94605	6.99362	0.955061	0.958558		0.96175	2019
2	25	1		1	1	Right	59	58	0.017094	7.60972	8.229	7.87347	8.18223	7.91936	8.02785	0.924744	0.962264		0.93905	2019
2	23	1		1	1	Right	32.5	41.5	-0.243243	7.76222	7.99284	8.06803	8.18096	7.87753	8.1245	0.971146	0.986196		0.97675	2019
2	22	0		0	1	Right	45	35	0.25	7.25408	7.30245	7.19833	7.14428	7.27827	7.1713	0.993375	1.00757		1.0048	2019
2	22	1		1	1	Right	47	46	0.0215054	7.35431	7.63741	7.33849	7.66656	7.49586	7.50252	0.962933	0.957207		0.9606	2019
2	23	1		1	1	Right	46.5	48	-0.031746	7.73111	7.95352	7.42856	7.58647	7.84232	7.50752	0.972036	0.979185		0.97035	2019
2	20	1		1	1	Right	53.5	46.5	0.14	7.95545	8.21695	7.91833	8.28253	8.0862	8.10043	0.968174	0.956028		0.96105	2019
2	20	1		1	1	Right	42	42.5	-0.0118343	7.0936	7.52862	7.1281	7.45597	7.31111	7.29203	0.942219	0.956026		0.96645	2019
2	20	1		1	1	Right	48.5	50	-0.0304569	7.08201	7.36071	7.18448	7.24072	7.22136	7.2126	0.962137	0.992232		0.9814	2019
2	20	1		1	1	Left	33	40.5	-0.204082	7.40393	7.44822	7.29356	7.42634	7.42607	7.35995	0.994053	0.98212		0.99135	2019
2	20	1		1	1	Right	51.5	47.5	0.0808081	7.7963	8.02112	7.88571	7.9486	7.90871	7.91715	0.971972	0.992088		0.98185	2019
2	20	1		1	1	Right	44.75	42.75	0.0457143	6.90784	7.40065	7.055	7.3163	7.15425	7.18565	0.933409	0.964285		0.9478	2019
2	20	0		0	1	Right	41.5	39.5	0.0493827	7.9655	8.29653	7.69142	8.31276	8.13102	8.00209	0.960101	0.925254		0.9438	2019
2	20	1		1	1	Right	45.5	37.5	0.192771	7.19389	7.69938	7.40318	7.92635	7.44663	7.66477	0.934347	0.933996		0.92675	2019
2	20	1		1	1	Right	36.5	32	0.131387	7.57254	7.93123	7.69803	7.8116	7.75189	7.75482	0.954775	0.985461		0.97635	2019
2	20	1		1	1	Right	41.5	47.5	-0.134831	7.76595	7.83707	7.65714	7.58265	7.80151	7.6199	0.990925	1.00982		0.99595	2019
2	22	1		1	1	Right	47	43.5	0.0773481	7.49155	7.95052	7.53252	8.01889	7.72103	7.7757	0.942271	0.939347		0.94105	2019
2	19	1		1	1	Right	33	30	0.0952381	7.37756	7.93678	7.3789	7.93986	7.65717	7.65938	0.92954	0.92935		0.9326	2019
2	21	0.5		0.5	1	Right	58	50.5	0.138249	7.73415	7.88762	7.8438	7.98843	7.81088	7.91612	0.980543	0.981895		1.0002	2019
2	26	1		1	1	Right	62.75	57.25	0.0916667	7.87921	8.21005	8.06689	8.4246	8.04463	8.24575	0.959703	0.95754		0.9698	2019
2	20	1		1	1	Right	44.75	37.5	0.176292	6.8324	7.50541	7.0663	7.55579	7.1689	7.31104	0.91033	0.935217		0.9315	2019
2	22	1		1	1	Right	44.5	49	-0.0962567	7.26291	7.15049	7.34552	7.2235	7.2067	7.28451	1.01572	1.01689		1.00955	2019
2	21	1		1	1	Right	47	51.5	-0.0913706	7.43942	7.5528	7.47554	7.66552	7.49611	7.57053	0.984989	0.975216		1.0015	2019
2	20	0		0	1	Right	39.5	42	-0.0613497	7.91806	8.16255	7.71607	8.03859	8.0403	7.87733	0.970048	0.959878		0.95655	2019
2	23	1		1	1	Right	47	48.5	-0.0314136	7.81086	8.30477	7.79951	8.43012	8.05781	8.11481	0.940527	0.925195		0.9343	2019
2	22	1		1	1	Right	39.5	38.5	0.025641	7.40124	7.58512	7.28069	7.49134	7.49318	7.38602	0.975758	0.971882		0.9753	2019
2	26	0.5		0.5	1	Right	49	48.5	0.0102564	7.68218	7.57912	7.58709	7.64798	7.63065	7.61753	1.0136	0.992038		1.01015	2019
2	23	1		1	1	Right	39.5	36	0.0927152	6.90919	7.26389	6.6127	7.03836	7.08654	6.82553	0.951169	0.939522		0.9537	2019
2	18	1		1	1	Right	49.5	39	0.237288	8.12549	8.49185	7.98058	8.49795	8.30867	8.23927	0.956857	0.939119		0.96645	2019
2	21	1		1	1	Right	44	40	0.0952381	7.33565	7.42066	7.37564	7.53053	7.37816	7.45309	0.988544	0.979431		1.00185	2019
2	20	0.5		0.5	1	Right	38	37.5	0.013245	6.82878	6.99052	6.74408	6.8447	6.90965	6.79439	0.976862	0.985301		1.00015	2019
2	20	1		1	1	Right	40	46	-0.139535	7.4481	7.6784	7.31641	7.56248	7.56325	7.43944	0.970007	0.967462		0.97765	2019
2	24	1		1	1	Right	51.5	49.5	0.039604	7.28407	7.58858	7.23282	7.50434	7.43633	7.36858	0.959872	0.963819		0.9635	2019
2	19	1		1	1	Right	31.25	30.25	0.0325203	7.92596	8.33047	7.85474	8.29116	8.12821	8.07295	0.951442	0.947363		0.94035	2019
2	19	0		0	1	Right	37.5	32	0.158273	7.27882	7.17698	7.19251	7.15868	7.2279	7.17559	1.01419	1.00472		0.99845	2019
2	19	1		1	1	Right	35	31.5	0.105263	7.29789	7.60911	7.17238	7.50569	7.4535	7.33903	0.959099	0.955592		0.9839	2019
2	19	1		1	1	Left	40	48	-0.181818	8.69955	8.64719	8.69259	8.71312	8.67337	8.70286	1.00605	0.997644		0.99625	2019
2	21	1		1	1	Right	40.25	41	-0.0184615	6.94697	7.10478	7.10468	7.2607	7.02588	7.18269	0.977788	0.978512		0.987	2019
2	20	1		1	1	Right	30.75	27.5	0.111588	7.2386	7.54031	7.37825	7.58095	7.38946	7.4796	0.959987	0.973262		0.98105	2019
2	20	1		1	1	Right	30.5	33.5	-0.09375	7.00551	7.56489	7.11063	7.54268	7.2852	7.32665	0.926056	0.94272		0.93	2019
2	22	1		1	1	Right	44.5	49	-0.0962567	7.81514	8.01114	7.70908	7.8729	7.91314	7.79099	0.975533	0.979192		0.97835	2019
2	24	1		1	2	Right	44	43	0.0229885	7.31233	7.32907	7.24186	7.30236	7.3207	7.27211	0.997716	0.991715		0.98755	2019
2	21	1		1	1	Right	47	43	0.0888889	6.92064	7.33007	6.97046	7.16216	7.12536	7.06631	0.944144	0.973234		0.96005	2019
2	22	0		0	1	Right	42.5	38	0.111801	6.95837	7.196	6.95966	7.26166	7.07718	7.11066	0.966978	0.958412		0.97	2019
2	25	1		1	1	Right	45.5	40.5	0.116279	7.21312	8.0365	7.0065	7.94708	7.62481	7.47679	0.897545	0.881644		0.8918	2019
2	22	1		1	1	Left	35	45	-0.25	7.33043	7.42559	7.46823	7.40193	7.37801	7.43508	0.987185	1.00896		1.01615	2019
2	21	1		1	1	Right	42.5	47.25	-0.10585	7.08506	7.04787	7.36569	7.39195	7.06646	7.37882	1.00528	0.996449		0.99975	2019
2	18	1		1	1	Right	50.25	33.5	0.4	8.09955	8.41862	8.16832	8.73054	8.25908	8.44943	0.962101	0.935603		0.94305	2019
2	18	1		1	1	Right	50	43.75	0.133333	7.71307	7.77667	7.52605	7.68818	7.74487	7.60712	0.991822	0.978911		0.98865	2019
2	18	1		1	1	Right	52	56.25	-0.0785219	8.21506	8.25327	7.96431	8.19055	8.23416	8.07743	0.99537	0.972378		0.9858	2019
2	21	1		1	1	Right	56	55	0.018018	8.61749	8.61024	8.81464	8.6472	8.61386	8.73092	1.00084	1.01936		1.0122	2019
2	18	1		1	1	Right	40	35.75	0.112211	7.57441	7.87253	7.39812	7.95028	7.72347	7.6742	0.962131	0.930548		0.9479	2019
2	21	1		1	1	Right	43	47.5	-0.0994475	7.7794	7.99581	7.67397	8.3155	7.88761	7.99474	0.972935	0.922852		0.935841	2019
2	21	1		1	1	Right	33.5	29	0.144	6.24557	6.71288	6.24072	6.72796	6.47923	6.48434	0.930385	0.927579		0.93569	2019
2	21	1		1	1	Right	40	30	0.285714	6.91869	7.07981	6.83149	6.86047	6.99925	6.84598	0.977243	0.995776		0.979665	2019
2	19	1		1	1	Right	42	39	0.0740741	7.73768	7.89293	7.94944	8.32503	7.81531	8.13723	0.98033	0.954884		0.961273	2019
2	22	1		1	1	Left	46	55.5	-0.187192	8.13186	8.34844	8.24336	8.57239	8.24015	8.40788	0.974058	0.961617		0.95356	2019
2	22	1		1	1	Right	55	59	-0.0701754	8.25798	9.06829	8.45158	9.05749	8.66313	8.75453	0.910644	0.933104		0.928509	2019
2	21	0		0	1	Right	37.5	35.5	0.0547945	7.76221	8.00698	7.80847	7.98757	7.88459	7.89802	0.96943	0.977578		0.971366	2019
2	21	1		1	1	Right	34	29.5	0.141732	7.27096	7.49612	7.52057	7.74892	7.38354	7.63474	0.969963	0.970532		0.970448	2019
2	25	1		1	1	Left	53	62	-0.156522	7.41865	7.99964	7.36718	8.19165	7.70915	7.77941	0.927373	0.899353		0.915381	2019
2	23	1		1	1	Right	47	35	0.292683	7.42975	7.54038	7.31447	7.57833	7.48507	7.4464	0.985328	0.965182		0.973962	2019
2	22	1		1	1	Right	42.5	37.5	0.125	7.52178	7.90149	7.69568	7.76911	7.71163	7.7324	0.951944	0.990548		0.96637	2019
2	23	1		1	1	Right	51	44.5	0.136126	8.3008	8.351	8.42538	8.32116	8.3259	8.37327	0.993989	1.01252		0.9984	2019
2	21	1		1	1	Right	36	35	0.028169	7.6779	7.97537	7.6742	7.98516	7.82664	7.82968	0.962701	0.961058		0.956938	2019
2	22	1		1	1	Right	36.5	29	0.229008	7.19215	7.29365	7.29029	7.24387	7.2429	7.26708	0.986083	1.00641		0.99165	2019
2	27	1		1	1	Left	29	34.5	-0.173228	8.07773	7.88384	8.08083	8.09163	7.98079	8.08623	1.02459	0.998666		1.00861	2019
2	21	0		0	1	Right	55.5	45.5	0.19802	8.11951	7.94153	8.03127	7.87668	8.03052	7.95397	1.02241	1.01963		1.01974	2019
2	19	0.5		0.5	1	Right	25.5	27	-0.0571429	8.37393	8.59857	8.17538	8.47781	8.48625	8.3266	0.973875	0.964327		0.955945	2019
2	22	0		0	1	Left	39	43	-0.097561	7.32173	7.52542	7.23889	7.25138	7.42358	7.24514	0.972933	0.998277		0.989669	2019
2	23	1		1	1	Right	41.5	37	0.11465	6.63656	6.91183	6.83852	6.73565	6.7742	6.78709	0.960175	1.01527		0.990266	2019
2	21	0		0	1	Right	35.5	31	0.135338	7.4373	7.57676	7.53366	7.71873	7.50703	7.62619	0.981594	0.976023		0.957169	2019
2	26		0.75	1	1	Right	44.5	39.75	0.11276	7.64654	8.00299	7.599	8.0232	7.82476	7.8111	0.95546	0.947128		0.95335	2019
2	23		1	1	1	Right	41.5	41	0.0121212	7.33646	7.37386	7.44953	7.18288	7.35516	7.31621	0.994928	1.03712		1.0088	2019
2	22		0.75	1	1	Left	44.5	43.25	0.02849	7.69082	8.35714	7.67759	8.26957	8.02398	7.97358	0.92027	0.928414		0.93545	2019
2	26		0.642857	0.5	1	Right	50.5	47.5	0.0612245	8.41549	8.6684	8.45865	8.62608	8.54195	8.54237	0.970824	0.980589		0.97005	2019
2	24		1	1	1	Right	41.25	40.25	0.0245399	7.34781	7.67547	7.30349	7.60503	7.51164	7.45426	0.957311	0.960349		0.9665	2019
2	28		0.964286	1	1	Right	31	30	0.0327869	7.82617	8.03942	7.78434	8.12096	7.93279	7.95265	0.973474	0.958548		0.9675	2019
2	20		1	1	1	Right	37	36	0.0273973	8.29161	8.21391	7.8371	8.18471	8.25276	8.01091	1.00946	0.95753		0.9826	2019
2	22		1	1	1	Right	31	26	0.175439	6.7204	7.48819	6.70602	7.46857	7.1043	7.0873	0.897467	0.8979		0.89335	2019
2	19		0.785714	1	1	Right	40	38.5	0.0382166	7.19208	7.81028	7.43501	7.98989	7.50118	7.71245	0.920848	0.930552		0.9328	2019
2	23		0.982143	1	1	Right	48	40	0.181818	7.05428	7.61934	7.11335	7.48451	7.33681	7.29893	0.925838	0.95041		0.9477	2019
2	29		0.982143	1	1	Right	44.25	42.5	0.0403458	7.26774	7.35329	7.34202	7.49342	7.31051	7.41772	0.988366	0.979795		0.99485	2019
2	22		0.848214	1	1	Right	47	38.5	0.19883	7.34668	7.84384	7.71971	8.00587	7.59526	7.86279	0.936617	0.964255		0.9663	2019
2	21		1	1	1	Right	48	53.5	-0.108374	7.62221	8.13986	7.79927	8.35148	7.88103	8.07538	0.936406	0.933879		0.93625	2019
2	18		0.901786	1	1	Right	50.5	51.75	-0.0244499	6.97259	7.94125	7.14451	8.08592	7.45692	7.61521	0.878021	0.883574		0.8801	2019
2	19		0.6875	0.5	1	Right	26.5	31.5	-0.172414			7.24408	7.22503		7.23455		1.00264		1.0069	2019
2	22		0.901786	1	1	Right	47	47	0	7.56049	8.1844	7.76763	8.23045	7.87245	7.99904	0.923768	0.943768		0.94015	2019
2	22		0.919643	1	1	Right	31	31.5	-0.016	7.47714	7.35135	7.51377	7.56925	7.41424	7.54151	1.01711	0.99267		1.01045	2019
2	21		1	1	1	Right	37.75	36.5	0.03367	7.20314	7.20225	7.25752	7.46675	7.2027	7.36214	1.00012	0.971978		0.9946	2019
2	22		1	1	1	Right	40	38.75	0.031746	7.24065	7.54065	7.15063	7.52825	7.39065	7.33944	0.960215	0.949839		0.96265	2019
2	22		0.803571	1	1	Right	47.5	40.75	0.152975	6.86646	7.20651	6.8605	7.3711	7.03648	7.1158	0.952812	0.93073		0.9525	2019
2	22		0.928571	1	1	Right	37.25	35	0.0622837	7.97397	8.59803	8.35715	8.68496	8.286	8.52106	0.927417	0.962256		0.9459	2019
2	22		0.482143	0.5	1	Right	58	54	0.0714286	7.1654	7.88053	7.13311	7.9333	7.52297	7.5332	0.909254	0.899136		0.90265	2019
2	23		0.785714	1	1	Right	42	37.5	0.113208	7.13793	7.46669	7.14788	7.4243	7.30231	7.28609	0.95597	0.962768		0.9545	2019
2	21		0.866071	1	1	Right	33.75	32	0.0532319	8.12678	7.86616	7.9865	8.09529	7.99647	8.04089	1.03313	0.986562		1.0222	2019
2	19		0.803571	1	1	Left	34.75	35	-0.00716846	7.26985	7.17915	7.14633	7.32145	7.2245	7.23389	1.01263	0.976081		1.0021	2019
2	19		0.767857	1	1	Right	44	41	0.0705882	7.57727	7.80752	7.62705	7.65349	7.69239	7.64027	0.970509	0.996546		0.99015	2019
2	19		0.767857	1	2	Right	45	43	0.0454545	6.79512	7.05911	6.7802	6.9626	6.92711	6.8714	0.962604	0.973803		0.97555	2019
2	24		0.973214	1	1	Right	44	35	0.227848	7.07552	7.08133	7.13958	7.19637	7.07842	7.16797	0.999179	0.99211		0.99675	2019
2	25		0.866071	1	1	Right	28.75	32	-0.106996	7.56105	7.85088	7.34839	7.79628	7.70597	7.57233	0.963082	0.94255		0.95385	2019
2	22		1	1	1	Left	58.5	56.5	0.0347826	7.62958	7.98843	7.73981	8.02464	7.80901	7.88222	0.955079	0.964505		0.9685	2019
2	22		0.982143	1	1	Right	62.5	59	0.0576132	8.34344	8.72428	8.66731	8.67729	8.53386	8.6723	0.956347	0.99885		0.98645	2019
2	23		0.991071	1	1	Right	42.5	39.25	0.0795107	7.40604	7.57144	7.20029	7.36897	7.48874	7.28463	0.978155	0.977108		0.977349	2019
2	21		1	1	1	Right	42.5	39	0.0858896	7.35062	7.68867	7.23292	7.42577	7.51964	7.32934	0.956033	0.974029		0.976262	2019
2	24		0.5625	0.5	1	Right	32.25	31.75	0.015625	8.00482	8.40031	7.97423	8.27654	8.20256	8.12539	0.95292	0.963474		0.950725	2019
2	21		0.133929	0	1	Right	35.5	38.5	-0.0810811	7.49512	7.60803	7.65195	7.47714	7.55157	7.56455	0.985158	1.02338		1.01593	2019
2	23		0.803571	1	1	Right	57	52	0.0917431	7.9633	8.10526	8.16146	8.03049	8.03428	8.09598	0.982486	1.01631		0.997463	2019
2	23		0.767857	1	1	Right	34	32.5	0.0451128	7.18026	7.78367	7.36237	7.57895	7.48196	7.47066	0.922477	0.971424		0.943522	2019
2	19		0.0714286	0	1	Right	32	30	0.0645161	7.33147	7.35051	7.2249	7.25311	7.34099	7.23901	0.997409	0.996111		1.00509	2019
2	20		1	1	1	Right	33.5	33	0.0150376	7.48217	7.78465	7.49695	7.85729	7.63341	7.67712	0.961143	0.954138		0.951836	2019
2	18		1	1	1	Right	44.5	36	0.21118	7.52552	7.7975	7.68847	7.96041	7.66151	7.82444	0.96512	0.965839		0.973349	2019
2	18		0.991071	1	1	Right	54	51	0.0571429	8.06328	8.3978	8.09269	8.32429	8.23054	8.20849	0.960166	0.972178		0.972783	2019
2	20		1	1	1	Right	52	45.5	0.133333	7.45442	7.81187			7.63315		0.954243			0.9433	2019
2	30		0.928571	1	1	Right	43.5	35.5	0.202532	7.7512	7.90503	7.71917	8.00385	7.82812	7.86151	0.980541	0.964432		0.968689	2019
2	22		0.919643	1	1	Right	50.5	46	0.0932642	7.61933	7.79241	7.73467	7.68343	7.70587	7.70905	0.977789	1.00667		0.999319	2019
2	23		0.892857	1	1	Right	41.5	33	0.228188	7.4127	7.53195	7.59738	7.62865	7.47233	7.61302	0.984167	0.9959		0.984643	2019
2	24		0.857143	1	1	Right	24.5	27	-0.0970874	7.5689	7.70315	7.63884	7.77047	7.63603	7.70466	0.982571	0.98306		0.988972	2019
2	22		1	1	1	Right	50.5	48.5	0.040404	7.36369	8.00642	7.59803	8.19718	7.68505	7.8976	0.919723	0.926908		0.923016	2019
2	23		0.803571	1	1	Right	40	40.5	-0.0124224	7.60377	8.12972	7.7489	8.0939	7.86674	7.9214	0.935306	0.957375		0.93765	2019
2	23		0.830357	1	1	Right	41	35	0.157895	7.33988	7.60348	7.28191	7.51333	7.47168	7.39762	0.965331	0.969199		0.967696	2019
2	20		0.178571	0	1	Right	46	46.5	-0.0108108	7.95639	8.31116	8.03649	8.28596	8.13377	8.16122	0.957314	0.969891		0.970172	2019
2	21		0.8125	1	1	Right	54.5	48	0.126829	7.44968	7.79177	7.39396	7.61677	7.62072	7.50536	0.956096	0.970747		0.967997	2019
2	20		0.321429	0.5	1	Right	32	33	-0.0307692	7.63259	7.28335	7.74405	7.23356	7.45797	7.48881	1.04795	1.07057		1.0554	2019
2	20		0.151786	0	1	Right	31.5	38	-0.18705	7.43423	7.50931	7.44874	7.51764	7.47177	7.48319	0.990002	0.990834		0.993806	2019
2	21		1	1	1	Right	36.5	35.5	0.0277778	7.018	7.38434	7.02951	7.41689	7.20117	7.2232	0.950389	0.947771		0.954462	2019
2	24		1	1	1	Right	42	36	0.153846	7.09386	7.17138	6.96325	7.00028	7.13262	6.98177	0.989191	0.994711		1.00456	2019
2	23		1	1	1	Left	39.5	38.5	0.025641	7.96087	7.79792	7.9095	7.94792	7.87939	7.92871	1.0209	0.995166		1.0047	2019
2	21		1	1	1	Right	42.5	44	-0.0346821	7.90231	8.38497	7.80349	8.62291	8.14364	8.2132	0.942438	0.904972		0.92301	2019
2	22		0.982143	1	1	Right	46	41	0.114943	7.43798	7.55869	7.33505	7.44645	7.49834	7.39075	0.984031	0.98504		0.996842	2019
2	24		1	1	1	Right	49.75	47	0.0568475	7.31766	7.62837	6.93915	7.61993	7.47301	7.27954	0.95927	0.910658		0.9289	2019
2	23		0.964286	1	1	Right	35	40	-0.133333	6.99451	7.49124	7.02293	7.6675	7.24287	7.34521	0.933692	0.915935		0.917461	2019
2	23		1	1	1	Right	41.75	39.5	0.0553846	7.24609	7.09284	7.30765	7.11042	7.16947	7.20903	1.02161	1.02774		1.03595	2019
2	23		0.991071	1	1	Right	46.5	40.75	0.131805	7.52498	7.72955	7.45416	7.638	7.62727	7.54608	0.973535	0.97593		0.975239	2019
2	26		1	1	1	Right	39.5	36.5	0.0789474	6.15111	6.46276	6.375	6.3734	6.30693	6.3742	0.951778	1.00025		0.971615	2019
2	27		1	1	1	Right	57	55	0.0357143	7.57776	8.32298	7.81213	8.43417	7.95037	8.12315	0.910462	0.926247		0.922275	2019
2	18				1	Right	50	43.5	0.139037	7.40895	7.50887	7.51459	7.49149	7.45891	7.50304	0.986693	1.00308
2	19				1	Right	34	33	0.0298507	7.25057	7.44538	7.16053	7.54204	7.34797	7.35128	0.973836	0.949415
2	20				1	Right	58	51	0.12844	8.34771	8.83748	8.63714	8.98577	8.59259	8.81145	0.94458	0.961202
2	22				1	Left	36	41.5	-0.141935	7.82552	8.00962	8.1625	8.03031	7.91757	8.09641	0.977016	1.01646
2	26				1	Right	59	48	0.205607	7.75876	8.18343	7.66421	8.15228	7.9711	7.90824	0.948106	0.94013
2	19				1	Right	39	39	0	7.61686	7.95609	7.84009	7.96798	7.78648	7.90404	0.957361	0.983949
2	20				1	Right	59	68	-0.141732	8.72484	9.32263	8.70308	9.24174	9.02374	8.97241	0.935878	0.941714
2	20				1	Right	40	35	0.133333	7.78704	7.94196	7.88469	7.97452	7.8645	7.92961	0.980494	0.988736
2	20				1	Left	38	38.5	-0.0130719	7.19459	7.43027	7.20274	7.67979	7.31243	7.44127	0.968281	0.937882
2	19				1	Right	45	44	0.0224719	6.88021	7.18628	6.94695	7.20838	7.03324	7.07767	0.957409	0.963733
2	20				1	Right	44	44	0	7.33855	8.09343	7.46465	8.04544	7.71599	7.75505	0.90673	0.927811
2	20				1	Right	44	40	0.0952381	7.97609	8.34904	7.83205	8.12542	8.16257	7.97873	0.955331	0.963894
2	18				1	Right	36	32	0.117647	8.01967	8.48446	8.03998	8.39732	8.25206	8.21865	0.94522	0.957446
2	19				1	Right	39.5	40.5	-0.025	7.94746	8.37667	7.98063	8.22555	8.16206	8.10309	0.94876	0.970224
2	19				1	Both	46	44.5	0.0331492	7.55866	8.38786	7.73511	8.17772	7.97326	7.95642	0.901143	0.945876
2	18				1	Right	47	36.5	0.251497	7.49056	8.02425	7.59014	7.97938	7.7574	7.78476	0.93349	0.951219
2	19				1	Right	49	41.5	0.165746	7.9827	8.20245	8.12327	8.09372	8.09257	8.1085	0.97321	1.00365
2	19				1	Right	41	37	0.102564	7.71206	7.94036	7.85452	7.82785	7.82621	7.84119	0.971248	1.00341
2	21				1	Right	46	48	-0.0425532	7.58237	8.18815	7.7148	8.12897	7.88526	7.92189	0.926017	0.94905
2	22				1	Right	42.5	41	0.0359281	8.01821	8.17142	7.893	8.07112	8.09481	7.98206	0.98125	0.977932
2	21				1	Right	40	37	0.0779221	7.59714	7.87158	7.3874	7.90417	7.73436	7.64579	0.965136	0.93462
2	20				1	Right	46	42	0.0909091	7.4745	7.65852	7.41518	7.40018	7.56651	7.40768	0.975972	1.00203
2	20				1	Right	42.5	39	0.0858896	7.14308	7.87173	7.31531	7.43679	7.5074	7.37605	0.907434	0.983664
2	20				1	Right	47.5	44	0.0765027	8.09642	8.70037	8.00462	8.75905	8.3984	8.38184	0.930584	0.913869
2	21				1	Left	41.5	40	0.0368098	7.48829	8.01817	7.21131	7.78103	7.75323	7.49617	0.933915	0.92678
2	22				1	Right	52	52	0	7.93282	8.72063	7.82074	8.60874	8.32672	8.21474	0.909662	0.908464
2	22				1	Right	47	47	0	7.48289	7.69308	7.64261	7.65342	7.58799	7.64802	0.972678	0.998587
2	21				1	Right	53.5	48.5	0.0980392	7.96841	8.13753	7.84562	7.74472	8.05297	7.79517	0.979217	1.01303
2	20				1	Right	45.5	46	-0.010929	7.41531	7.51438	7.2498	7.59217	7.46485	7.42099	0.986817	0.954905
2	21				2	Right	52.5	47.5	0.1	7.73694	7.93946	7.64146	7.77871	7.8382	7.71008	0.974492	0.982355
2	24				1	Right	55	41	0.291667	7.92318	7.94288	7.66482	7.79047	7.93303	7.72764	0.99752	0.983871
2	20				1	Right	38.5	35.5	0.0810811	7.87419	8.03588	8.05691	8.15031	7.95503	8.10361	0.979879	0.98854
2	23				1	Right	48.5	45	0.0748663	7.52534	8.38553	7.76653	8.3216	7.95544	8.04407	0.89742	0.933298
2	27				1	Left	58	58.5	-0.00858369	7.88523	8.06265	7.99727	7.98155	7.97394	7.98941	0.977994	1.00197
2	26				1	Right	42	40	0.0487805	7.56713	8.13132	7.74231	8.07331	7.84922	7.90781	0.930616	0.959001
2	22				1	Right	41	38.5	0.0628931	8.11995	8.85468	8.05851	8.84133	8.48732	8.44992	0.917023	0.911459
2	20				1	Right	47.5	52.5	-0.1	7.99959	8.41005	7.87924	8.51985	8.20482	8.19954	0.951194	0.924809
2	22				1	Right	38	36	0.0540541	7.59979	7.84565	7.54123	7.78265	7.72272	7.66194	0.968662	0.968979
2	21				1	Right	28	25.5	0.0934579	7.26869	7.55557	7.34894	7.55408	7.41213	7.45151	0.962031	0.972844
2	21				1	Right	35.5	31	0.135338	8.12292	8.71454	8.27471	8.80774	8.41873	8.54122	0.932112	0.939482
2	22				1	Right	39.5	28.5	0.323529	8.02129	8.08739	7.81185	8.01127	8.05434	7.91156	0.991826	0.975107
2	22				1	Right	44.5	40	0.106509	7.06621	6.90901	7.14407	7.07741	6.98761	7.11074	1.02275	1.00942
2	19				1	Right	43	37.5	0.136646	7.65754	8.09074	7.45381	8.22462	7.87414	7.83921	0.946457	0.90628
2	20				1	Left	48.5	56	-0.143541	8.83813	9.20921	8.68015	9.11714	9.02367	8.89864	0.959706	0.952069
2	18				1	Right	48	44.5	0.0756757	8.2574	8.08528	8.27691	8.31257	8.17134	8.29474	1.02129	0.99571
2	19				1	Right	54	50	0.0769231	8.23593	8.40572	8.36008	8.2524	8.32082	8.30624	0.9798	1.01305
2	19				1	Right	42	37	0.126582	7.81281	8.49426	8.09796	8.54735	8.15354	8.32266	0.919775	0.947423
2	21				1	Right	51	44.5	0.136126	7.96552	8.49383	7.78112	8.43038	8.22967	8.10575	0.937801	0.922985
2	19				1	Right	42	43.5	-0.0350877	7.85223	8.32142	8.04338	8.35368	8.08683	8.19853	0.943617	0.962855
2	21				1	Right	44.5	46	-0.0331492	8.20925	8.61302	8.40119	8.5616	8.41114	8.48139	0.953121	0.981264
2	22				1	Right	45	40	0.117647	8.09453	8.69273	8.16774	8.72895	8.39363	8.44835	0.931184	0.935707
2	22				1	Right	42	40	0.0487805	7.50225	7.59187	7.33493	7.51	7.54706	7.42246	0.988196	0.976688
2	21				1	Right	55	52	0.0560748	7.67287	8.20199	7.47648	8.1693	7.93743	7.82289	0.935488	0.915192
2	21				1	Right	49	49.5	-0.0101523	7.67394	7.91161	7.53002	7.95368	7.79277	7.74185	0.96996	0.946734
2	21				1	Right	40.5	38	0.0636943	7.92313	8.12465	7.94341	8.157	8.02389	8.0502	0.975197	0.973815
2	18				1	Right	42	40.5	0.0363636	8.04507	8.26189	8.13779	8.17772	8.15348	8.15776	0.973757	0.995117
2	18				1	Right	38.5	34.5	0.109589	7.37262	7.41996	7.36364	7.54787	7.39629	7.45576	0.99362	0.975592
2	21				1	Right	47	43	0.0888889	7.86193	8.12946	7.84592	8.26952	7.99569	8.05772	0.967092	0.948776
2	22				1	Right	39	37	0.0526316	7.6598	7.91475	7.61586	7.80873	7.78728	7.71229	0.967788	0.975301
2	23				1	Left	32.5	38	-0.156028	7.48497	8.00612	7.39355	8.04864	7.74554	7.7211	0.934906	0.918609
2	23				3	Right	42	42	0	7.89945	8.2249	7.8435	8.36811	8.06217	8.10581	0.960431	0.937308
2	26				1	Right	43.5	44.5	-0.0227273	7.71201	8.35927	7.70262	8.18948	8.03564	7.94605	0.92257	0.940551
2	25				1	Left	49.5	46	0.0732984	7.31964	7.61403	7.15329	7.44274	7.46683	7.29802	0.961337	0.961109
2	22				1	Right	29.5	22	0.291262	7.85199	8.07036	7.9155	8.18728	7.96117	8.05139	0.972942	0.966805
2	24				1	Right	38	41.5	-0.0880503	7.05458	7.0477	7.09559	7.07341	7.05114	7.0845	1.00098	1.00313
2	22				1	Right	53	53	0	7.62341	8.14404	7.73822	7.92309	7.88372	7.83065	0.936072	0.976666
2	23				1	Left	39.5	42	-0.0613497	6.9005	7.43597	7.4206	7.42583	7.16824	7.42321	0.92799	0.999295
2	22				1	Right	49	47.5	0.0310881	8.0055	8.11585	7.87479	8.1496	8.06067	8.01219	0.986404	0.966279
2	25				1	Right	34.5	31	0.10687	7.4373	7.86493	7.46081	7.83982	7.65111	7.65032	0.945628	0.951657
2	22				1	Right	48.5	46	0.0529101	7.5539	8.18277	7.6693	8.16086	7.86834	7.91508	0.923147	0.939766
2	21				1	Right	50	43	0.150538	7.40881	8.10355	7.99396	7.98914	7.75618	7.99155	0.914266	1.0006
2	27				1	Right	53	50.5	0.0483092	7.5218	7.95163	7.30664	8.12123	7.73672	7.71393	0.945944	0.899695
2	23				1	Right	48.5	46.5	0.0421053	8.12359	8.51575	8.13682	8.31284	8.31967	8.22483	0.953949	0.978826
2	27				1	Right	34.5	31	0.10687	7.87002	8.23749	7.66741	8.29775	8.05376	7.98258	0.95539	0.924035
2	23				1	Right	51	49.5	0.0298507	8.47477	8.33973	8.76297	8.53388	8.40725	8.64842	1.01619	1.02685
2	21				1	Right	41	41	0	7.85407	8.32825	7.76338	8.32201	8.09116	8.0427	0.943063	0.932874
2	22				1	Right	47	44	0.0659341	7.97747	8.33448	8.17792	8.20362	8.15597	8.19077	0.957165	0.996868
2	21				1	Right	29	28.5	0.0173913	7.13031	8.00162	7.38531	7.82115	7.56597	7.60323	0.891108	0.944275
2	22				1	Right	43.5	41	0.0591716	7.27555	7.75247	7.42498	7.99069	7.51401	7.70784	0.938481	0.929204
2	23				1	Right	60	55.5	0.0779221	7.87592	8.37492	7.99042	8.10663	8.12542	8.04852	0.940418	0.985664
2	19				1	Both	30.5	30	0.0165289	7.21342	7.69445	7.06755	7.53588	7.45393	7.30171	0.937483	0.937853
2	19				1	Right	40.5	37	0.0903226	6.99846	7.74271	7.10507	7.67139	7.37059	7.38823	0.903876	0.926178
2	21				1	Right	45	48	-0.0645161	7.519	8.24485	7.68779	8.23951	7.88193	7.96365	0.911964	0.933039
2	20				1	Right	40	34	0.162162	7.71023	7.83533	7.62372	7.68281	7.77278	7.65326	0.984033	0.992309
2	21				1	Left	45	48	-0.0645161	7.19048	8.15228	7.19749	7.92536	7.67138	7.56143	0.882021	0.908159
2	21				1	Right	43	41	0.047619	7.97472	8.06058	8.0169	8.11271	8.01765	8.0648	0.989348	0.98819
2	27				1	Right	47	39	0.186047	8.16557	8.8001	8.67748	8.55147	8.48283	8.61447	0.927895	1.01474
2	19				1	Right	47	39	0.186047	7.38501	7.76597	7.25572	7.85034	7.57549	7.55303	0.950945	0.924256
2	19				1	Right	36	30.5	0.165414	8.20918	7.99051	8.20225	8.02722	8.09984	8.11474	1.02737	1.0218
2	21				1	Right	46.5	41	0.125714	8.01015	8.6358	8.06821	8.40123	8.32297	8.23472	0.927551	0.960361
2	20				1	Right	39.5	38.5	0.025641	7.07271	6.92207	7.14085	7.10958	6.99739	7.12522	1.02176	1.0044
2	21				1	Right	37.5			7.58533	8.21783	7.80021	8.05841	7.90158	7.92931	0.923033	0.967959
2	24				1	Right	38	33	0.140845	7.67506	8.13705	7.77949	8.11598	7.90606	7.94773	0.943224	0.95854
2	25				1	Right	36.5	34	0.070922	7.57771	8.25511	7.69916	8.21642	7.91641	7.95779	0.917943	0.937045
2	22				1	Right	45	45	0	7.96067	8.61122	8.18463	8.45533	8.28594	8.31998	0.924453	0.967985
2	22				1	Left	35	38.5	-0.0952381	7.45226	8.09653	7.58844	7.99736	7.7744	7.7929	0.920426	0.948869
2	25				1	Right	41.5	38.5	0.075	7.39845	7.93805	7.65347	7.79216	7.66825	7.72282	0.932024	0.982202
2	23				1	Right	50	39	0.247191	7.69511	8.11798	7.29678	7.8043	7.90654	7.55054	0.947909	0.93497
2	22				1	Right	46.5	42	0.101695	7.35296	7.74221	7.40033	7.56427	7.54758	7.4823	0.949723	0.978327
2	20				1	Left	39	41.5	-0.0621118	7.23335	7.61672	7.3642	7.64221	7.42504	7.50321	0.949668	0.963622
2	21				1	Left	31.5	28	0.117647	7.34122	7.11729	7.34711	6.8692	7.22926	7.10815	1.03146	1.06957
2	21				1	Right	57.5	54	0.0627803	8.6076	8.75431	8.32257	8.62692	8.68095	8.47474	0.983241	0.96472
2	24				1	Right	51	48	0.0606061	7.41234	8.24646	7.64664	8.11413	7.8294	7.88038	0.898851	0.942386
2	22				1	Right	53	49.5	0.0682927	8.17836	8.71958	8.21772	8.52327	8.44897	8.37049	0.937931	0.964151
2	24				1	Right	48	43	0.10989	7.66071	8.24391	7.51358	8.0178	7.95231	7.76569	0.929257	0.937113
2	23				1	Right	49	42	0.153846	7.4628	7.66163	7.19667	7.62683	7.56221	7.41175	0.974048	0.943599
2	18				1	Right	29.5	28	0.0521739	7.18368	7.4378	7.2328	7.30428	7.31074	7.26854	0.965834	0.990215
2	19				1	Right	46	40	0.139535	7.92648	8.7509	7.92962	8.56673	8.33869	8.24818	0.90579	0.92563
2	24				1	Left	48	58.5	-0.197183	8.42996	8.82596	8.39649	8.85199	8.62796	8.62424	0.955132	0.948542
2	23				1	Right	44.5	41	0.0818713	8.28572	8.49402	8.24236	8.35826	8.38987	8.30031	0.975477	0.986134
2	23				1	Left	34.5	32.5	0.0597015	7.44983	7.75288	7.36172	7.54932	7.60135	7.45552	0.960911	0.97515
2	23				1	Right	48	49.5	-0.0307692	6.74388	6.99825	7.11732	7.02554	6.87107	7.07143	0.963652	1.01306
2	27				1	Right	39	37.5	0.0392157	7.27616	7.76843	7.37816	7.76618	7.52229	7.57217	0.936633	0.950038
2	25				1	Right	52	50.5	0.0292683	7.46389	7.79243	7.54797	7.70267	7.62816	7.62532	0.957839	0.979916
2	22				1	Right	31.5	32	-0.015748	7.49556	7.35931	7.43623	7.35145	7.42743	7.39384	1.01851	1.01153
2	22				1	Left	25	31	-0.214286	7.62833	7.5993	7.49864	7.5955	7.61381	7.54707	1.00382	0.987247
2	22				1	Right	45.5	41	0.104046	7.96451	8.3497	8.21671	8.44141	8.15711	8.32906	0.953867	0.973381
2	22				1	Right	54	56	-0.0363636	7.85737	7.99112	7.88949	7.97996	7.92424	7.93473	0.983263	0.988662
2	21				1	Right	57	56.5	0.00881057	7.45098	8.12945	7.50358	8.21379	7.79022	7.85868	0.916542	0.913534
2	23				1	Right	53.5	46.5	0.14	7.08619	7.69947	7.19727	7.67794	7.39283	7.43761	0.920349	0.937396
2	26				1	Right	44.5	39.5	0.119048	6.85567	7.91239	7.37169	8.01565	7.38403	7.69367	0.866447	0.919661
2	19				1	Right	37	33.5	0.0992908	7.79418	8.1375	7.84819	8.19313	7.96584	8.02066	0.95781	0.957899
2	20				1	Right	30	30	0	7.16862	7.60751	7.42253	7.53108	7.38806	7.47681	0.942309	0.985586
2	21				1	Right	36	38	-0.0540541	6.78991	7.67296	6.972	7.52171	7.23144	7.24685	0.884914	0.926917
2	19				1	Right	45	40.5	0.105263	7.51764	7.91139	7.75231	7.76489	7.71451	7.7586	0.95023	0.99838
2	19				1	Left	49	45.5	0.0740741	7.23204	7.76597	7.26301	7.66955	7.499	7.46628	0.931247	0.946993
2	23				1	Right	45.5	38.5	0.166667	7.67805	7.98301	7.51364	7.8465	7.83053	7.68007	0.9618	0.957578
2	24				1	Right	57	57.5	-0.00873362	7.71813	8.15418	7.81816	8.30193	7.93616	8.06004	0.946525	0.941728
2	22				1	Left	46	42.5	0.079096	7.67067	7.72939	7.68656	7.7086	7.70003	7.69758	0.992404	0.997141
2	23				1	Right	48.5	44	0.0972973	8.39181	8.58671	8.39382	8.67538	8.48926	8.5346	0.977302	0.967545
2	23				1	Right	33	37	-0.114286	7.05117	7.61268	7.2395	7.86153	7.33192	7.55051	0.92624	0.920877
2	21				1	Right	44.5	45	-0.0111732	7.2786	7.88549	7.29162	7.89801	7.58205	7.59482	0.923037	0.923222
2	19				1	Right	47.5	39.5	0.183908	7.5378	7.63383	7.83419	7.67831	7.58582	7.75625	0.987421	1.0203
2	20				1	Right	40	38.5	0.0382166	8.10395	8.87128	8.19716	8.61255	8.48762	8.40486	0.913504	0.951769
2	19				1	Both	49.5	42.5	0.152174	7.79857	8.43798	7.979	8.59252	8.11828	8.28576	0.924222	0.928598
2	21				1	Right	39	36	0.08	7.57146	8.14173	7.43217	8.06666	7.8566	7.74941	0.929957	0.921344
2	24				1	Right	41.5	40	0.0368098	8.1684	8.9705	8.25954	8.65368	8.56945	8.45661	0.910584	0.954454
2	22				1	Right	33	24	0.315789	7.70051	8.04163	7.75879	8.0483	7.87107	7.90355	0.957581	0.964028
2	20				1	Right	40.5	37.5	0.0769231	7.5103	7.8465	7.36659	7.7214	7.6784	7.54399	0.957153	0.954048
2	21				1	Right	41	40.5	0.0122699	7.77992	8.49639	7.71918	8.23528	8.13816	7.97723	0.915674	0.937332
2	27				1	Right	38.5	39.5	-0.025641	7.6074	7.55404	7.85948	7.53568	7.58072	7.69758	1.00706	1.04297
2	29				1	Right	57	53.5	0.0633484	8.42839	9.02394	8.4113	8.99898	8.72617	8.70514	0.934003	0.934695
2	23				1	Right	40	37	0.0779221	7.52367	8.25408	7.74773	8.24449	7.88887	7.99611	0.911509	0.939747
2	26				1	Right	46.5	41.5	0.113636	7.64327	7.96407	7.44541	7.77931	7.80367	7.61236	0.959719	0.957078
2	23				1	Right	41.5	34	0.198675	8.15346	8.57165	8.36304	8.76297	8.36255	8.563	0.951213	0.954362
2	24				1	Right	62.5	50	0.222222	7.10261	7.44839	7.27171	7.49194	7.2755	7.38182	0.953577	0.970605
2	34				1	Right	61	64	-0.048	7.65481	8.18728	7.47787	7.86422	7.92105	7.67104	0.934964	0.950873
2	26				1	Right	61.5	58	0.0585774	8.14069	8.74512	8.19198	8.69521	8.44291	8.44359	0.930884	0.942126
2	21				5					7.42946	7.94218			7.68582		0.935443
2	24	1		1	1					7.38547	7.4014			7.39344		0.997849
2	20				4					7.7565	7.95529			7.8559		0.975011
2	19				5					6.99181	7.81851			7.40516		0.894265
2	21	1		1	1					7.25312	7.77012			7.51162		0.933463
2	19	1		1	1					7.26532	7.94326			7.60429		0.914652
2	19				2					7.64859	7.99037			7.81948		0.957226
2	20				5					7.12249	7.22554			7.17401		0.985737
2	20				4					7.3076	7.66424			7.48592		0.953468
2	19				2					7.04489	7.48864			7.26677		0.940743
2	20	0		0	1					7.32595	7.72437			7.52516		0.948421
2	19				2					7.60021	7.87282			7.73651		0.965374
2	20		0	0	1	Right	31	26	0.175439	7.84314	7.96364	7.64962	8.08815	7.90339	7.86889	0.984869	0.945781
2					1	Left	38.5	39.5	-0.025641	7.24267	7.36051	7.16467	7.37378	7.30159	7.26923	0.98399	0.971641
2	21		1	1	1	Right	45	43	0.0454545	7.21636	7.26505	7.00045	7.2841	7.2407	7.14228	0.993299	0.961059
2	21		1	1	1	Right	59	53	0.107143	8.40458	8.55963	8.50013	8.7153	8.48211	8.60771	0.981886	0.975312
2	28		0.116071	0	2	Right	58	45.5	0.241546	7.51262	7.93464	7.64325	7.88979	7.72363	7.76652	0.946812	0.968752
2	18		0.794643	1	1	Left	27	27	0	6.5904	6.80125	6.80448	7.0019	6.69582	6.90319	0.969	0.971805
2	23		0.785714	1	1	Right	42.5	35.5	0.179487	7.62885	7.58284	7.50862	7.72442	7.60584	7.61652	1.00607	0.972062
2	21		1	1	1	Right	40	33	0.191781	7.48583	7.47092	7.54268	7.51371	7.47837	7.5282	1.002	1.00385
2	20		1	1	1	Right	38	31	0.202899	6.58473	7.04112	6.61251	7.04106	6.81292	6.82678	0.935182	0.939135
2	21		1	1	1	Right	38	31	0.202899	7.17012	6.80356	6.61205	6.73187	6.98684	6.67196	1.05388	0.982202
2	23		1	1	1	Right	57	49	0.150943	7.37114	7.45148	7.55131	7.40408	7.41131	7.47769	0.989218	1.01989
2	19		0.607143	0.5	1	Right	44	42	0.0465116	7.30499	7.90519	7.2588	7.62024	7.60509	7.43952	0.924075	0.952568
2	19		0.714286	1	1	Right	32	42	-0.27027	7.68715	8.15233	8.0644	8.17373	7.91974	8.11907	0.942939	0.986624
2	21		0.9375	1	1	Right	40	38	0.0512821	7.07824	7.39288	7.40949	7.75448	7.23556	7.58199	0.957441	0.95551
2	19		0.383929	0.5	1	Right	40	37	0.0779221	7.64642	7.38192	7.72993	7.51408	7.51417	7.62201	1.03583	1.02873
2	20		1	1	1	Right	40	35	0.133333	8.33492	8.51581	8.35255	8.72704	8.42536	8.5398	0.978758	0.957088
2	21		1	1	1	Left	35	32	0.0895522	7.22014	7.3337	6.99895	7.11942	7.27692	7.05918	0.984515	0.983079
2	20		1	1	1	Right	39	33	0.166667	8.36418	8.58998	8.45922	8.73341	8.47708	8.59631	0.973714	0.968604
2	20		0.928571	1	1	Right	51	49	0.04	7.69287	7.87824	7.66244	7.88841	7.78556	7.77543	0.976471	0.971354
2	21		1	1	1	Right	37	36	0.0273973	7.97661	7.96422	8.14735	7.8641	7.97042	8.00573	1.00155	1.03602
2	21		1	1	1	Right	45	32	0.337662	7.3054	7.64192	7.08362	7.58338	7.47366	7.3335	0.955963	0.934098
2	20		0.982143	1	1	Right	40	35	0.133333	7.76747	8.03171	7.58935	7.97295	7.89959	7.78115	0.967101	0.951887
2	22		1	1	1	Left	35	38	-0.0821918	7.86835	8.00348	7.83585	7.9633	7.93592	7.89957	0.983115	0.983995
2	21		1	1	1	Right	40	34	0.162162	7.23654	7.71124	7.09561	7.62839	7.47389	7.362	0.93844	0.930158
2	21		1	1	1	Right	41	44	-0.0705882	8.30735	8.62898	8.16937	8.66299	8.46817	8.41618	0.962727	0.943019
2	20		1	1	1	Right	41	36	0.12987	6.82223	7.13405	6.843	7.21195	6.97814	7.02747	0.956292	0.948842
2	21		0.776786	1	1	Right	52	46	0.122449	6.95135	7.30769	7.25519	7.2646	7.12952	7.25989	0.951238	0.998704
2	18		1	1	5	Both	68	62.5	0.0842912	7.34567	7.81365	7.61148	7.9775	7.57966	7.79449	0.940108	0.954119
2	20		1	1	1	Left	42	45	-0.0689655	6.41406	6.93564	6.347	6.62263	6.67485	6.48482	0.924796	0.958381
2	20		1	1	3	Right	37	38.5	-0.0397351	7.06468	7.389	7.04657	7.53718	7.22684	7.29188	0.956109	0.934908
2	21		0.0982143	0	1	Right	55	55	0	7.83544	8.39526	7.8297	8.46347	8.11535	8.14659	0.933317	0.925117
2	21		0.973214	1	1	Right	38.5	29.5	0.264706	6.99231	7.35092	7.04591	7.29132	7.17162	7.16862	0.951215	0.966343
2	20		0.9375	1	1	Right	51.5	50	0.0295567	7.38596	7.5708	7.36059	7.69255	7.47838	7.52657	0.975586	0.956846
2	25		0.875	1	1	Both	49	48	0.0206186	7.2908	7.58012	7.16578	7.61817	7.43546	7.39197	0.961833	0.940617
2	23		1	1	1	Right	57	46	0.213592	7.64411	8.11648	7.79097	7.89988	7.88029	7.84542	0.941801	0.986214
2	22		1	1	3	Right	38	35	0.0821918	6.67308	6.90666	6.85671	7.1152	6.78987	6.98596	0.966181	0.96367
2	20		0.955357	1	1	Left	30.5	31.5	-0.0322581	7.27367	6.82635	7.16596	6.89795	7.05001	7.03196	1.06553	1.03885
2	20		0.75	1	1	Right	34	40	-0.162162	7.91172	8.26165	8.17263	8.49563	8.08668	8.33413	0.957644	0.961981
2	21		0.892857	1	1	Right	39.5	40	-0.0125786	8.19533	8.05713	7.76023	7.87008	8.12623	7.81515	1.01715	0.986042
2	22		0.294643	0	1	Right	39	38.5	0.0129032	6.99583	7.45344	7.06681	7.46844	7.22464	7.26763	0.938605	0.946223
2	21		0.776786	1	2	Right	44	38.5	0.133333	8.29199	8.44593	8.17066	8.38622	8.36896	8.27844	0.981774	0.974296
2	24		0.866071	1	1	Right	44	42	0.0465116	7.56237	8.1645	7.70816	8.17082	7.86344	7.93949	0.92625	0.943376
2	21		0.830357	1	1	Right	39	35.5	0.0939597	7.53579	7.63918	7.57299	7.52478	7.58748	7.54888	0.986465	1.00641
2	22		1	1	1	Right	40.5	39	0.0377358	8.05779	8.04979	7.84351	8.18111	8.05379	8.01231	1.00099	0.958735
2	21		0.928571	1	1	Right	44	45.5	-0.0335196	7.49677	8.03435	7.41496	8.10563	7.76556	7.7603	0.93309	0.914792
2	21		0.892857	1	1	Right	46	39.5	0.152047	7.32626	7.58629	7.404	7.61331	7.45627	7.50866	0.965724	0.972508
2	21		0.955357	1	1	Right	30	29	0.0338983	7.55769	7.95586	7.73774	8.10439	7.75678	7.92106	0.949952	0.954759
2	21		1	1	1	Right	41.5	38	0.0880503	7.72162	8.01586	7.51606	7.71152	7.86874	7.61379	0.963294	0.974654
2	21		0.955357	1	1	Right	46.5	36.5	0.240964	7.40083	7.82689	7.44601	8.01386	7.61386	7.72994	0.945564	0.929142
2	20		1	1	1	Right	43.5	38	0.134969	6.83128	7.23098	6.92434	7.33286	7.03113	7.1286	0.944724	0.944289
2	21		1	1	1	Right	44	39.5	0.107784	7.8495	8.1215	7.76555	8.20595	7.9855	7.98575	0.966508	0.946331
2	20		0.258929	0	1	Right	35.5	34	0.0431655	8.42903	8.23462	8.27654	8.52083	8.33183	8.39869	1.02361	0.97133
2	26		1	1	1	Right	32	30.5	0.048	6.87964	7.33298	6.9502	7.3952	7.10631	7.1727	0.938178	0.939825
2	21		1	1	1	Right	33	33.5	-0.0150376	6.95082	7.42009	7.09733	7.49743	7.18545	7.29738	0.936757	0.946636
2	22		1	1	1	Right	34.5	32	0.075188	7.96765	8.02694	7.87197	7.98989	7.99729	7.93093	0.992614	0.985241
2	22		0.910714	1	1	Right	48	41	0.157303	6.9717	7.0446	7.09421	6.97978	7.00815	7.03699	0.989651	1.01639
2	22		1	1	1	Right	41	36	0.12987	7.82273	7.81165	8.04684	8.11049	7.81719	8.07867	1.00142	0.992152
2	21		0.992857	1	1	Right	52	44	0.166667	7.48174	7.87793	7.3185	7.88272	7.67983	7.60061	0.949709	0.928423
2	24		0.660714	0.5	1	Right	26.5	21.5	0.208333	7.15198	7.48975	7.19742	7.38425	7.32086	7.29084	0.954903	0.974698
2	18		0.9375	1	1	Right	34	24.5	0.324786	7.33403	7.48884	7.47319	7.81002	7.41143	7.64161	0.979328	0.956872
2	18		0.9375	1	1	Right	35	30	0.153846	7.35078	7.7779	7.41876	7.68362	7.56434	7.55119	0.945085	0.965529
2	18		1	1	1	Right	37	35.5	0.0413793	7.59096	7.30955	7.42472	7.86902	7.45026	7.64687	1.0385	0.943538
2	19		0.866071	1	1	Right	34.5	29.5	0.15625	7.27972	7.20269	7.34223	7.36176	7.2412	7.35199	1.01069	0.997347
2	18		1	1	1	Right	44	37	0.17284	7.73504	7.89893	7.76898	7.96375	7.81699	7.86637	0.979251	0.975542
2	18		0.973214	1	1	Right	43	41	0.047619	6.8549	7.18769	7.03949	7.24475	7.02129	7.14212	0.9537	0.971668
2	20		0.892857	1	1	Left	31	42	-0.30137	7.90191	8.45835	8.14456	8.41872	8.18013	8.28164	0.934214	0.967434
2	22		1	1	1	Right	40	41	-0.0246914	8.02261	7.99939	7.81568	8.16457	8.011	7.99013	1.0029	0.957268
2	21		0.991071	1	1	Right	41.5	38	0.0880503	6.47173	6.64811	6.59244	6.58802	6.55992	6.59023	0.97347	1.00067
2	21		1	1	1	Both	38	41	-0.0759494	7.28682	7.6571	7.11785	7.85026	7.47196	7.48405	0.951642	0.906703
2	21		1	1	1	Right	36	29.5	0.198473	6.61589	6.9028	6.47136	6.89942	6.75934	6.68539	0.958436	0.937957
2	21		1	1	1	Right	38	35	0.0821918	6.82751	7.26522	6.89312	7.32704	7.04636	7.11008	0.939752	0.940778
2	21		0.892857	1	1	Right	35.5	35	0.0141844	7.30699	7.99414	7.49771	7.85269	7.65056	7.6752	0.914044	0.954796
2	22		0.803571	1	1	Right	54	45	0.181818	7.65971	7.86446	7.71201	7.94447	7.76209	7.82824	0.973965	0.970739
2	21		0.991071	1	1	Right	37.5	31.5	0.173913	6.96108	7.03397	6.77037	7.00488	6.99753	6.88762	0.989638	0.966522
2	22		1	1	1	Right	48.5	43	0.120219	7.81081	8.31595	7.57532	8.31319	8.06338	7.94425	0.939256	0.911241
2	20		0.00892857	0	1	Right	38	35.5	0.0680272	7.04201	7.48101	6.99744	7.38003	7.26151	7.18874	0.941318	0.948159
2	23				1	Right	71	70	0.0141844	7.52754	8.0227	7.55453	7.98278	7.77512	7.76866	0.938279	0.946354
2	22				1	Right	46	38.5	0.177515	6.75575	7.37918	6.91711	7.44391	7.06746	7.18051	0.915516	0.92923
2	23				1	Right	43	46	-0.0674157	7.36974	7.5645	7.27077	7.62859	7.46712	7.44968	0.974254	0.953096
2	23				1	Right	31	31.5	-0.016	7.6287	7.963	7.7253	7.93929	7.79585	7.8323	0.958019	0.973047
2	18		1	1	1	Left	46	38	0.190476	7.22675	7.82994	7.25666	7.77139	7.52835	7.51402	0.922963	0.933767
2	19		0.517857	0.5	1	Right	39	33	0.166667	6.96865	7.31384	7.03243	7.25097	7.14124	7.1417	0.952803	0.96986
2	22		0.169643	0	1	Right	44	29	0.410959	7.1555	7.55857	7.30925	7.45425	7.35704	7.38175	0.946673	0.980547
2	22		0.607143	0.5	1	Right	36	31	0.149254	7.4197	7.60324	7.82689	7.7124	7.51147	7.76964	0.97586	1.01484
2	20		0.401786	0.5	1	Left	38	36	0.0540541	7.1323	7.26621	7.03612	7.2122	7.19925	7.12416	0.981571	0.975586
2	19		0.767857	1	2	Right	40	39	0.0253165	7.59577	8.25023	7.66004	8.28567	7.923	7.97286	0.920674	0.924493
2	20		0.919643	1	1	Right	44	40	0.0952381	6.96176	7.0932	6.65859	7.24782	7.02748	6.9532	0.98147	0.918703
2	20		1	1	1	Right	37	37	0	7.27304	7.6442	7.45494	7.85806	7.45862	7.6565	0.951446	0.9487
2	19		0.669643	0.5	1	Right	41	43	-0.047619	7.69957	8.27265	7.85734	8.0235	7.98611	7.94042	0.930726	0.97929
2	20		0.875	1	1	Left	36	32	0.117647	6.6718	6.7443	6.71171	6.6812	6.70805	6.69646	0.98925	1.00457
2	19		0.882883	1	1	Right	43.5	42.5	0.0232558	8.15958	8.48016	8.08985	8.40202	8.31987	8.24594	0.962196	0.962846
2	20		1	1	1	Left	55.5	50	0.104265	7.61693	7.98292	7.51379	7.91965	7.79992	7.71672	0.954153	0.948752
2	19		0.864865	1	1	Right	40	31	0.253521	7.54544	7.87505	7.73619	7.78863	7.71024	7.76241	0.958146	0.993267
2	21		1	1	1	Left	30	34	-0.125	7.69805	7.68303	7.74964	7.90937	7.69054	7.82951	1.00196	0.979806
2	21		0.81982	1	1	Right	47	42	0.11236	7.7383	8.38289	7.62957	8.27464	8.0606	7.9521	0.923106	0.922043
2	20		0.117117	0	1	Right	30	26	0.142857	7.5343	7.52015	7.33146	7.46601	7.52722	7.39874	1.00188	0.981978
2	21		0	0	1	Right	45	31	0.368421	8.22598	8.35313	7.96596	7.97739	8.28956	7.97167	0.984778	0.998567
2	20		0.018018	0	1	Right	39	37	0.0526316	8.15172	8.91396	8.16622	8.57977	8.53284	8.373	0.914488	0.951799
2	26		1	1	1	Right	38	40	-0.0512821	7.04548	7.69766	7.09953	7.72286	7.37157	7.4112	0.915275	0.919288
2	22		0.972973	1	3	Right	44	34	0.25641	7.48976	8.06919	7.4174	7.97481	7.77948	7.6961	0.928193	0.930104
2	19		0.972973	1	1	Right	40	35	0.133333	7.25325	7.35527	7.22655	7.3268	7.30426	7.27667	0.986129	0.986317
2	18		1	1	1	Left	35	39	-0.108108	7.24338	7.24621	7.31737	7.38667	7.2448	7.35202	0.999609	0.990619
2	18		1	1	1	Right	43	35	0.205128	7.64882	7.78903	7.61164	7.85041	7.71892	7.73103	0.982	0.969585
2	21		1	1	1	Both	52	46	0.122449	8.02976	8.3172	8.02038	8.44865	8.17348	8.23451	0.965439	0.949309
2	21		1	1	1	Right	37	34	0.084507	7.09216	7.66153	7.4777	7.89075	7.37684	7.68422	0.925685	0.947654
2	21		0.792793	1	3	Right	34	34.5	-0.0145985	6.88571	7.64672	6.9429	7.58746	7.26621	7.26518	0.900479	0.915049
2	21		0.936937	1	1	Right	44	39	0.120482	7.40531	7.94002	7.66849	7.83663	7.67266	7.75256	0.932656	0.978544
2	20		1	1	1	Right	32	30	0.0645161	7.08845	7.64063	7.01526	7.42141	7.36454	7.21834	0.927731	0.945273
2	20		0.990991	1	1	Right	39	37	0.0526316	8.26339	8.14661	8.19578	8.4328	8.205	8.31429	1.01433	0.971893
2	20		0.990991	1	1	Right	52	47	0.10101	8.24336	8.40467	8.26854	8.56474	8.32401	8.41664	0.980807	0.965416
2	21		0.225225	0	1	Left	36	36	0	8.23193	8.11061	8.36894	8.1163	8.17127	8.24262	1.01496	1.03113
2	20		0.117117	0	1	Right	30	31	-0.0327869	8.29945	8.50099	8.30901	8.48927	8.40022	8.39914	0.976292	0.978767
2	21		0.189189	0	1	Right	31	25	0.214286	7.33285	7.36883	7.33767	7.36973	7.35084	7.3537	0.995117	0.99565
2	20	1	1	1	1	Right	47	40	0.16092	7.46329	7.76565	7.42586	7.58479	7.61447	7.50532	0.961064	0.979046
2	22	1	1	1	1	Right	47	42	0.11236	7.17259	7.65182	7.18414	7.7428	7.41221	7.46347	0.93737	0.927847
2	21	0	0.272727	0	1	Right	46	36.5	0.230303	7.36479	7.45329	7.2632	7.56249	7.40904	7.41285	0.988126	0.960425
2	21	1	1	1	1	Right	35.5	33.5	0.057971	6.71741	7.01213	6.58082	7.09426	6.86477	6.83754	0.957971	0.927626
2	21	1	1	1	1	Right	51	48.5	0.0591716	7.92121	7.76864	7.83733	7.96528	7.84492	7.90131	1.01964	0.983937
2	21	1	0.711712	1	1	Right	38	36	0.0540541	7.4831	7.82361	7.34415	7.69009	7.65336	7.51712	0.956477	0.955015
2	21	1	0.711712	1	1	Left	34	42	-0.210526	7.90192	8.15839	8.14158	8.48825	8.03016	8.31492	0.968563	0.959159
2	22	1	0.891892	1	1	Right	33	34	-0.0298507	7.35933	7.4675	7.61637	7.45182	7.41342	7.53409	0.985515	1.02208
2	19	1	1	1	1	Right	50	42	0.173913	7.22528	7.78572	7.10732	7.80979	7.5055	7.45855	0.928017	0.910053
2	21	1	0.792793	1	1	Right	45	43	0.0454545	7.72822	8.17563	7.8305	8.36248	7.95192	8.09649	0.945275	0.936386
2	19	1	0.855856	1	1	Both	40	39	0.0253165	8.38616	8.61137	8.34925	8.65857	8.49876	8.50391	0.973846	0.964276
2	19	1	0.936937	1	1	Right	50	50	0	7.48019	7.62469	7.83015	7.54563	7.55244	7.68789	0.981049	1.03771
2	20	1	1	1	1	Left	37	40	-0.0779221	7.15899	7.11241	7.22457	7.36385	7.1357	7.29421	1.00655	0.981087
2	20	1	1	1	1	Right	53	52	0.0190476	7.78051	8.01379	7.67992	7.93399	7.89715	7.80695	0.970891	0.967976
2	19	1	1	1	1	Right	38	33	0.140845	7.33336	7.46569	7.08786	7.43563	7.39953	7.26174	0.982274	0.953229
2	19	0	0.207207	0	1	Right	36	31	0.149254	6.91103	6.82144	6.89815	6.81994	6.86624	6.85905	1.01313	1.01147
2	22	1	1	1	1	Right	49	47	0.0416667	7.83174	8.22776	7.88414	8.20239	8.02975	8.04327	0.951868	0.9612
2	20	1	0.981982	1	1	Right	51	48	0.0606061	7.47701	8.06192	7.43022	8.06105	7.76947	7.74564	0.927448	0.921743
2	19	0.5	0.513514	0.5	1	Right	41	35	0.157895	7.50933	7.49419	7.60047	7.53468	7.50176	7.56757	1.00202	1.00873
2	20	1	1	1	1	Right	53	47	0.12	7.83345	7.81848	8.03712	8.0211	7.82596	8.02911	1.00192	1.002
2	21	1	1	1	1	Right	33	32	0.0307692	7.22836	7.24653	6.9597	7.24377	7.23744	7.10173	0.997492	0.960784
2	18	1	0.990991	1	1	Right	51	47	0.0816327	7.58214	8.02169	7.55189	7.93992	7.80192	7.74591	0.945206	0.951128
2	18	1	1	1	1	Left	37	39	-0.0526316	7.486	7.63983	7.42294	7.832	7.56291	7.62747	0.979865	0.947771
2	18	1	1	1	1	Right	59	58	0.017094	7.61186	7.7924	7.69603	7.72387	7.70213	7.70995	0.976831	0.996396
2	18	1	1	1	1	Left	43	38	0.123457	7.74603	8.33981	7.74946	7.78942	8.04292	7.76944	0.928802	0.99487
2	18	1	0.765766	1	1	Left	33	38	-0.140845	7.15479	7.33853	7.19687	7.4638	7.24666	7.33033	0.974962	0.964238
2	20	1		1	1	Right	45.8	46.2	-0.00869565	7.67968	7.97156	7.64999	8.0265	7.82562	7.83825	0.963385	0.953091
2	25	1		1	1	Right	38.75	33	0.160279	7.27741	7.58653	7.20073	7.61506	7.43197	7.4079	0.959254	0.945591
2	24	1		1	3	Right	43.25	41.75	0.0352941	6.4933	7.15151	6.33421	6.83053	6.8224	6.58237	0.907962	0.927337
2	22	1		1	1	Right	34	28	0.193548	6.89508	6.93284	7.03177	6.87325	6.91396	6.95251	0.994553	1.02306
2	22	1		1	1	Right	72	70	0.028169	7.62684	8.17926	7.7828	7.96152	7.90305	7.87216	0.932462	0.977552
2	57	1		1	1	Right	53	41	0.255319	7.52827	7.88187	7.49659	7.63502	7.70507	7.5658	0.955138	0.981869
2	54	1		1	1	Right	60.5	52.5	0.141593	6.90914	6.99075	7.03945	7.09765	6.94995	7.06855	0.988327	0.9918
2	59	1		1	1	Right	47	46.5	0.0106952	8.03773	8.09142	7.6194	8.10127	8.06458	7.86033	0.993364	0.94052
2	53	1		1	1	Left	45.5	51.5	-0.123711	7.59191	7.74538	7.82335	7.84445	7.66864	7.8339	0.980185	0.99731
2	25	1		1	1	Right	39	35	0.108108	7.42648	7.49538	7.27372	7.58488	7.46093	7.4293	0.990808	0.958977
2	60	1		1	1	Right	63.5	61	0.0401606	7.83573	8.5458	7.90502	8.53467	8.19076	8.21985	0.91691	0.926225
2	25	1		1	1	Left	51	53	-0.0384615	7.83496	8.22745	7.52904	8.1639	8.0312	7.84647	0.952296	0.922236
2	26	1		1	1	Right	37	26.5	0.330709	7.60754	7.98223	7.65939	8.01541	7.79488	7.8374	0.953059	0.955582
2	60	1		1	1	Left	42	45	-0.0689655	7.3372	7.42827	7.25544	7.34654	7.38273	7.30099	0.98774	0.9876
2	43	1		1	1	Right	69	55	0.225806	7.8636	8.07386	7.83921	7.57353	7.96873	7.70637	0.973958	1.03508
2	24	1		1	1	Right	36.5	31	0.162963	6.92259	7.50503	6.92885	7.81125	7.21381	7.37005	0.922394	0.887034
2	42	0		0	1	Right	71.5	68.5	0.0428571	7.995	7.78103	8.14876	7.77931	7.88802	7.96404	1.0275	1.04749
2	43	1		1	1	Left	55.5	63	-0.126582	7.42614	7.66224	7.38054	7.68051	7.54419	7.53052	0.969186	0.960944
2	24		0.873874	1	1	Right	52.5	51.5	0.0192308	7.48976	7.65858	7.47596	7.76718	7.57417	7.62157	0.977957	0.962506
2	21		0	0	1	Right	34	32	0.0606061	7.12301	7.14075	7.36773	7.41066	7.13188	7.3892	0.997515	0.994207
2	20		0.783784	1	1	Right	38	35	0.0821918	7.46916	7.79508	7.60505	7.74742	7.63212	7.67623	0.958189	0.981623
2	21		1	1	1	Right	40	40.5	-0.0124224	7.83094	8.21678	7.83127	8.24695	8.02386	8.03911	0.953043	0.949596
2	24		0.18018	0	1	Left	36	39	-0.08	7.13325	7.02115	7.33102	7.12389	7.0772	7.22746	1.01597	1.02908
2	20		0.90991	1	1	Left	36.5	40	-0.0915033	7.40941	7.56309	7.36178	7.55342	7.48625	7.4576	0.97968	0.974629
2	20		1	1	1	Right	45.5	45	0.0110497	7.55177	7.64174	7.74338	7.51614	7.59675	7.62976	0.988227	1.03023
2	18		1	1	1	Right	33	35	-0.0588235	6.7676	7.57824	6.89055	7.62837	7.17292	7.25946	0.89303	0.90328
2	20		1	1	1	Right	40.5	33	0.204082	6.8601	7.19181	6.63822	6.9594	7.02596	6.79881	0.953876	0.95385
2	25		0.990991	1	3	Left	55	56	-0.018018	7.8206	8.35547	7.90821	8.34816	8.08804	8.12818	0.935986	0.9473
2	20		0.765766	1	1	Right	42.5	46	-0.079096	7.21437	7.81304	7.21391	7.81798	7.51371	7.51595	0.923376	0.922734
2	20		1	1	1	Left	63	68	-0.0826446	7.52025	8.1299	7.66202	8.17139	7.82507	7.9167	0.925011	0.937665
2	18		1	1	1	Left	57	53	0.0727273	7.72281	8.04732	7.69903	8.04896	7.88506	7.874	0.959675	0.956524
2	21		1	1	1	Right	46	47	-0.0215054	8.09331	8.14833	7.92557	8.25689	8.12082	8.09123	0.993247	0.959874
2	19		0.783784	1	1	Right	40	42	-0.0487805	7.54424	7.40103	7.70023	7.70876	7.47264	7.7045	1.01935	0.998893
2	22		0.837838	1	1	Right	42.5	40.5	0.0481928	7.64686	7.64176	7.45095	7.42095	7.64431	7.43595	1.00067	1.00404
2	19		1	1	1	Right	38	35	0.0821918	7.94939	7.99688	7.89205	7.87593	7.97314	7.88399	0.994062	1.00205
2	24		0	0	1	Left	26.5	30.5	-0.140351	7.63693	7.83203	7.73067	8.06518	7.73448	7.89793	0.975089	0.958524
2	19		0.945946	1	1	Right	38	34.5	0.0965517	7.84918	7.96128	7.92976	7.98684	7.90523	7.9583	0.98592	0.992853
2	19		1	1	1	Left	26	55.5	-0.723926	7.17754	7.79583	6.99138	7.62492	7.48668	7.30815	0.920689	0.916912
2	19		0.981982	1	1	Right	50	44.5	0.116402	7.49882	8.47973	7.96085	8.53987	7.98927	8.25036	0.884324	0.932198
2	21		0.990991	1	1	Right	47	36	0.26506	7.86847	7.50381	7.48891	7.34304	7.68614	7.41598	1.0486	1.01987
2	20		0.234234	0	1	Left	21	24.5	-0.153846	7.67846	7.60424	7.38222	7.80229	7.64135	7.59226	1.00976	0.946161
2	21		1	1	1	Right	40.5	39.5	0.025	7.77209	7.97663	7.54457	8.0439	7.87436	7.79423	0.974357	0.937924
2	21		1	1	1	Right	40.5	39.5	0.025	6.89809	7.18813	6.99897	7.17956	7.04311	7.08927	0.959651	0.974847
2	21		0.963964	1	1	Right	34.5	34.5	0	7.43932	7.82529	7.24308	7.90263	7.63231	7.57286	0.950677	0.91654
2	18		0.783784	1	1	Left	40	51	-0.241758	7.3554	7.31821	7.48926	7.46818	7.3368	7.47872	1.00508	1.00282
2	18		0.00900901	0	1	Right	41	41.5	-0.0121212	7.53913	7.78774	7.55062	7.82682	7.66343	7.68872	0.968077	0.964711
2	18		0.936937	1	1	Right	40.5	39.5	0.025	7.44061	7.67245	7.42207	7.76338	7.55653	7.59272	0.969782	0.956035
2	23		0	0	1	Right	33	30	0.0952381	7.19397	7.37698	7.03686	7.49305	7.28547	7.26496	0.97519	0.939119
2	18		1	1	1	Left	27.5	30	-0.0869565	7.01681	7.33606	7.1656	7.40949	7.17644	7.28755	0.956482	0.967084
2	19		0.720721	1	1	Right	36.5	33	0.100719	8.67399	8.99215	8.52665	8.86168	8.83307	8.69416	0.964618	0.962194
2	19		0.171171	0	1	Left	33	38	-0.140845	7.46783	7.57049	7.37022	7.4537	7.51916	7.41196	0.98644	0.988801
2	19		0.801802	1	1	Right	51	52	-0.0194175	8.10152	8.65362	8.07027	8.64453	8.37757	8.3574	0.936201	0.93357
2	19		0.558559	0.5	1	Right	46.5	41.5	0.113636	7.48649	7.81127	7.53829	7.77454	7.64888	7.65641	0.958422	0.969612
2	21		0.801802	1	1	Right	42	37.5	0.113208	7.17716	7.45394	7.16779	7.58249	7.31555	7.37514	0.962869	0.945308
2	19		0	0	1	Right	41	36	0.12987	6.58936	7.13996	6.56872	7.1851	6.86466	6.87691	0.922885	0.914214
2	24		0.828829	1	1	Right	68	62.5	0.0842912	8.68825	8.81601	8.4701	8.66307	8.75213	8.56659	0.985508	0.977725
2	19		0.711712	1	1	Left	29	27.5	0.0530973	6.74651	7.1908	6.7734	7.0397	6.96866	6.90655	0.938214	0.962171
2	26		0.189189	0	1	Right	39	35	0.108108	7.6173	7.6065	7.37017	7.45307	7.6119	7.41162	1.00142	0.988878
2	18		0.855856	1	1	Right	44	45.5	-0.0335196	7.38176	7.83717	7.62825	7.84522	7.60946	7.73674	0.941891	0.972344
2	18		0.720721	1	1	Right	45	45	0	7.27748	7.32711	7.5117	7.64324	7.3023	7.57747	0.993225	0.98279
2	21		0.945946	1	1	Right	40.5	34	0.174497	7.41853	7.73728	7.50304	7.79789	7.57791	7.65046	0.958803	0.962188
2	21		1	1	1	Right	51	34.5	0.385965	7.39237	8.03319	7.4593	8.00748	7.71278	7.73339	0.920229	0.931541
2	21		0	0	1	Right	32	33	-0.0307692	7.12475	7.22612	7.24091	7.2522	7.17544	7.24656	0.985973	0.998444
2	20		0.972973	1	1	Right	35.5	30	0.167939	7.21265	7.32708	7.544	7.38128	7.26987	7.46264	0.984383	1.02205
2	20		0.423423	0.5	1	Right	50.5	44.5	0.126316	7.78569	7.84361	7.78429	7.94357	7.81465	7.86393	0.992615	0.979949
2	19		0.927928	1	3	Right	43.5	36	0.188679	6.74253	7.17265	6.81497	7.32564	6.95759	7.07031	0.940034	0.93029
2	23		0.864865	1	1	Right	31	31	0	7.30888	7.6433	7.38872	7.46531	7.47609	7.42701	0.956246	0.989741
2	24		1	1	1	Right	35	34	0.0289855	7.75953	8.08312	7.63445	7.89227	7.92133	7.76336	0.959968	0.967332
2	19		1	1	1	Right	30	29	0.0338983	7.00562	7.55711	6.86858	7.64623	7.28136	7.25741	0.927023	0.898296
2	18		0.954955	1	1	Right	40	36	0.105263	7.13582	7.72287	6.99278	7.79932	7.42935	7.39605	0.923986	0.896588
2	19		1	1	1	Right	34.5	31.5	0.0909091	6.79798	7.33686	6.94149	7.42047	7.06742	7.18098	0.926552	0.935451
2	19		0.945946	1	2	Right	59	50.5	0.155251	8.06219	8.24398	7.97606	7.99956	8.15308	7.98781	0.97795	0.997063
2	22		1	1	1	Right	52	46	0.122449	7.69586	7.79785	7.57007	7.58954	7.74685	7.5798	0.98692	0.997434
2	18		0.0630631	0	1	Right	33	30.5	0.0787402	7.41635	7.71875	7.34284	7.79196	7.56755	7.5674	0.960822	0.942361
2	18		0.216216	0	1	Right	39	37.5	0.0392157	7.25129	7.41141	7.25764	7.38509	7.33135	7.32136	0.978395	0.982742
2	18		0.972973	1	1	Right	37.5	35.5	0.0547945	7.06259	7.65495	7.29001	7.64821	7.35877	7.46911	0.922617	0.953166
2	18		1	1	1	Right	31.5	31	0.016	7.14994	7.1504	7.30502	7.23827	7.15017	7.27164	0.999936	1.00922
2	21		1	1	1	Right	38	33	0.140845	7.20052	7.41907	6.96149	7.39292	7.3098	7.17721	0.970542	0.941644
2	21		0.918919	1	1	Left	37.5	41.5	-0.101266	7.20967	7.2846	7.0102	7.17611	7.24714	7.09316	0.989714	0.976879
2	21		0.927928	1	1	Right	39	35.5	0.0939597	7.07357	7.53217	7.06119	7.79513	7.30287	7.42816	0.939115	0.905847
2	20		0.837838	1	1	Right	52.5	48	0.0895522	8.46579	8.14093	8.11791	8.22919	8.30336	8.17355	1.03991	0.986478
2	21		0.0720721	0	1	Right	34.5	33.5	0.0294118	7.12861	7.66639	7.17285	7.52586	7.3975	7.34935	0.929852	0.953094
2	21		1	1	1	Left	43	43.5	-0.0115607	7.2049	6.64594	7.29395	6.80348	6.92542	7.04871	1.08411	1.07209
2	19		0.522523	0.5	1	Right	40	33.5	0.176871	7.42197	7.61108	7.23257	7.5971	7.51653	7.41484	0.975153	0.952017
2	18		0.126126	0	1	Left	30	32.5	-0.08	6.80741	7.11052	6.82031	7.28656	6.95896	7.05343	0.957372	0.936012
2	21		0.027027	0	1	Left	29	31.5	-0.0826446	7.27197	7.1993	7.30942	7.2641	7.23563	7.28676	1.01009	1.00624
2	20		0.963964	1	1	Right	30	25.5	0.162162	6.95463	7.25555	6.88171	7.22979	7.10509	7.05575	0.958526	0.951854
2	19		0.981982	1	1	Right	37	38.5	-0.0397351	7.66137	7.80673	7.62886	7.61935	7.73405	7.6241	0.981381	1.00125
2	21		1	1	1	Right	30	25	0.181818	8.2625	8.3172	8.40995	8.62099	8.28985	8.51547	0.993423	0.975521
2	20		0.0630631	0	1	Right	35	31	0.121212	6.93819	7.43627	6.87796	7.41024	7.18723	7.1441	0.93302	0.928169
2	20		0.468468	0.5	1	Right	35.5	34	0.0431655	7.99249	8.59831	8.20513	8.71316	8.2954	8.45915	0.929542	0.941694
2	20		0.954955	1	1	Right	54	54	0	8.81762	8.91832	8.90264	8.82208	8.86797	8.86236	0.988709	1.00913
2	20		0.612613	0.5	1	Right	40	35.5	0.119205	7.09789	6.88938	6.91165	6.65664	6.99363	6.78414	1.03027	1.03831
2	20		0.90991	1	1	Right	39.5	36.5	0.0789474	6.78091	7.23812	7.12326	6.91752	7.00951	7.02039	0.936833	1.02974
2	19		0.711712	1	1	Left	41.5	46	-0.102857	7.34819	7.5818	7.322	7.76634	7.46499	7.54417	0.969188	0.942787
2	21		0.990991	1	1	Right	49	44	0.107527	7.27326	7.62196	7.18126	7.66171	7.44761	7.42149	0.954252	0.937293
2	21		0.963964	1	1	Right	44	35	0.227848	7.28856	7.22701	7.14511	7.16123	7.25779	7.15317	1.00852	0.997749
2	22		0.837838	1	1	Right	62	50	0.214286	7.62839	7.91695	7.46441	7.91094	7.77267	7.68767	0.963551	0.943555
2	18		1	1	1	Right	35	34	0.0289855	6.6224	7.02538	6.35522	7.09557	6.82389	6.7254	0.942639	0.89566
2	18		1	1	1	Right	36	33	0.0869565	6.94586	7.16018	7.02421	7.25043	7.05302	7.13732	0.970067	0.968798
2	22		0.18018	0	1	Right	35	31	0.121212	6.86184	6.87834	6.82418	6.88332	6.87009	6.85375	0.997601	0.991409
2	22		0.945946	1	1	Right	43	37	0.15	7.22007	7.33955	7.41189	7.92323	7.27981	7.66756	0.983721	0.935463
2	21		1	1	1	Left	36	30	0.181818	7.53292	7.67377	7.35769	7.65045	7.60334	7.50407	0.981645	0.961734
2	21		1	1	1	Right	44	40	0.0952381	7.7519	7.64283	7.67035	7.67276	7.69737	7.67156	1.01427	0.999687
2	26		0.981982	1	3	Right	36	35	0.028169	6.96113	7.57732	7.08882	7.66422	7.26922	7.37652	0.91868	0.924924
2	21		0.027027	0	1	Right	49	43	0.130435	7.8735	8.06167	7.52628	8.08366	7.96758	7.80497	0.976659	0.931049
2	19		0.216216	0	1	Right	53	43	0.208333	7.28669	8.00013	7.23789	8.134	7.64341	7.68595	0.910822	0.889832
2	20		0.153153	0	4	Right	36	30	0.181818	6.87774	7.14462	6.9845	7.38483	7.01118	7.18467	0.962646	0.94579
2	20		0.981982	1	1	Right	31	23	0.296296	6.85083	7.38656	6.89928	7.59856	7.11869	7.24892	0.927471	0.907973
2	24		0	0	1	Right	36.5	35.5	0.0277778	7.69848	7.56449	7.65972	7.45527	7.63149	7.5575	1.01771	1.02742
2	21		0.792793	1	1	Right	37	29	0.242424	6.774	7.3155	6.67626	7.28989	7.04475	6.98308	0.925979	0.915825
2	22		0.963964	1	1	Right	51	46	0.103093	7.23158	7.51499	7.23305	7.83835	7.37328	7.5357	0.962288	0.922777
2	18		1	1	1	Right	25	25	0	7.20338	7.17167	7.01996	7.46707	7.18752	7.24352	1.00442	0.940123
2	21		1	1	1	Right	55	48	0.135922	7.47504	7.65825	7.60016	7.60661	7.56664	7.60338	0.976076	0.999153
2	24		0.839286	1	1	Right	45	41	0.0930233	7.54075	8.01885	7.51391	7.97594	7.7798	7.74493	0.940379	0.942072
2	19		0.821429	1	1	Right	55	55	0	8.2221	8.83538	8.23488	8.90002	8.52874	8.56745	0.930588	0.925266
2	18		0.882883	1	1	Right	34	28	0.193548	7.83406	8.1532	8.01929	8.39955	7.99363	8.20942	0.960858	0.954729
2	21		1	1	1	Right	40	39	0.0253165	8.02331	7.67924	7.94187	7.89613	7.85127	7.919	1.0448	1.00579
2	22		0.855856	1	1	Right	46	42	0.0909091	6.96169	7.43397	6.80989	7.303	7.19783	7.05644	0.93647	0.932478
2	25		1	1	1	Right	40	41	-0.0246914	6.81928	7.16358	6.62568	6.98092	6.99143	6.8033	0.951936	0.949113
2	22		0.633929	0.5	1	Right	33	23	0.357143	7.44311	7.8255	7.39106	7.67184	7.63431	7.53145	0.951135	0.963402
2	18		0.848214	1	1	Right	40	35	0.133333	7.65416	7.90076	7.67117	7.71032	7.77746	7.69074	0.968788	0.994923
2	20		1	1	1	Right	44	44	0	7.51403	7.96076	7.46262	7.82522	7.7374	7.64392	0.943883	0.953662
2	20		0.801802	1	1	Right	41	42	-0.0240964	8.4177	8.28765	8.5449	8.36048	8.35268	8.45269	1.01569	1.02206
2	23		0.702703	1	1	Right	45	41	0.0930233	7.58306	7.57366	7.56445	7.49863	7.57836	7.53154	1.00124	1.00878
2	20		0.982143	1	1	Right	41	32	0.246575	7.56558	8.55737	7.7836	8.53851	8.06148	8.16105	0.884101	0.911587
2	22		0.919643	1	1	Right	35	34	0.0289855	7.38764	7.07201	7.44057	7.26181	7.22983	7.35119	1.04463	1.02462
2	23		0.225225	0	1	Right	34	32	0.0606061	7.22229	7.39443	6.88282	7.17776	7.30836	7.03029	0.976719	0.958909
2	19		0.90991	1	1	Both	30	32	-0.0645161	8.03789	8.30177	7.89574	8.24724	8.16983	8.07149	0.968213	0.95738
2	20		0.919643	1	1	Right	30	33	-0.0952381	7.46736	7.84194	7.67281	7.63054	7.65465	7.65168	0.952233	1.00554
2	19		0.991071	1	1	Left	38	38	0	7.70141	7.75961	7.71299	7.86234	7.73051	7.78766	0.9925	0.981005
2	22		0.774775	1	1	Right	30.4	28.5	0.0645161	7.05376	7.28134	6.85441	7.12977	7.16755	6.99209	0.968745	0.961378
2	22		0.616071	0.5	1	Right	43	46.25	-0.0728291	7.86302	7.93724	8.02164	8.35502	7.90013	8.18833	0.990649	0.960098
2	21		0.625	0.5	1	Right	44	42	0.0465116	7.62011	7.90004	7.29245	7.71409	7.76008	7.50327	0.964566	0.945342
2	21		0.459459	0.5	1	Right	27	27	0	7.87715	8.12891	7.69062	8.2448	8.00303	7.96771	0.969029	0.932784
2	18		1	1	1	Right	40.3	36	0.112713	7.2864	7.79962	7.29892	7.84159	7.54301	7.57026	0.934199	0.930796
2	19		0.883929	1	1	Right	40	39	0.0253165	7.65647	7.57439	7.4668	7.59494	7.61543	7.53087	1.01084	0.983128
2	19		1	1	1	Right	40	43	-0.0722892	6.79311	7.51182	6.76585	7.46779	7.15247	7.11682	0.904323	0.906003
2	18		0.991071	1	1	Right	47	43	0.0888889	7.80539	7.60696	7.83662	7.77208	7.70617	7.80435	1.02609	1.0083
2	18		1	1	1	Right	27.25	23	0.169154	7.01879	7.2358	6.91906	7.31275	7.1273	7.11591	0.970008	0.946165
2	19		0.223214	0	1	Both	35	37	-0.0555556	6.77472	7.18069	6.79238	7.276	6.9777	7.03419	0.943464	0.933533
2	19		0.964286	1	1	Right	37	35	0.0555556	7.16148	7.4106	6.88383	7.33408	7.28604	7.10896	0.966382	0.938608
2	19		0.973214	1	1	Right	47	45	0.0434783	7.65675	8.47335	7.50612	8.50876	8.06505	8.00744	0.903628	0.882164
2	21		0.963964	1	1	Left	48	49	-0.0206186	7.49918	8.10866	7.47867	7.92483	7.80392	7.70175	0.924835	0.9437
2	21		0.857143	1	1	Right	52	45	0.14433	8.0063	7.8356	7.79508	7.95586	7.92095	7.87547	1.02178	0.979791
2	22		0.135135	0	1	Right	28	23	0.196078	7.84761	7.98544	7.6806	7.90986	7.91653	7.79523	0.982739	0.971016
2	20		0.963964	1	1	Left	34	38	-0.111111	6.80142	7.3285	6.78909	7.25302	7.06496	7.02106	0.928078	0.936036
2	20		0.189189	0	1	Right	36	31	0.149254	7.91757	8.16785	7.97117	8.11676	8.04271	8.04396	0.969358	0.982063
2	24		0.117117	0	1	Right	32	30	0.0645161	7.06419	7.09518	7.34214	7.1676	7.07969	7.25487	0.995632	1.02435
2	18		0.9375	1	1	Right	44.05	44.75	-0.0157658	6.98323	7.40046	6.97946	7.03269	7.19185	7.00608	0.943622	0.992431
2	18		0.828829	1	1	Right	39	34	0.136986	7.08564	7.55898	6.92735	7.24148	7.32231	7.08442	0.937381	0.95662
2	18		0.964286	1	1	Right	48	46	0.0425532	8.31797	8.38379	8.47056	8.27256	8.35088	8.37156	0.992149	1.02393
2	20		1	1	2	Right	50	47	0.0618557	7.50085	7.54568	7.45465	7.72913	7.52326	7.59189	0.99406	0.964488
2	19		1	1	2	Right	44	33	0.285714	7.19397	7.368	7.02932	7.75042	7.28099	7.38987	0.976379	0.90696
2	18		0.846847	1	1	Right	43	42	0.0235294	7.42227	8.0038	7.42424	7.98674	7.71303	7.70549	0.927344	0.929572
2	18		0.927928	1	1	Right	38	37	0.0266667	6.63943	6.95076	6.67245	6.91669	6.7951	6.79457	0.95521	0.964688
2	18		0.991071	1	1	Right	31	23	0.296296	7.12823	7.55889	7.13741	7.69695	7.34356	7.41718	0.943027	0.927303
2	20		0.567568	0.5	1	Right	32	38	-0.171429	8.17513	8.0574	8.04535	8.19778	8.11626	8.12156	1.01461	0.981406
2	21		0.837838	1	1	Right	33	31	0.0625	7.32702	7.52852	7.36171	7.75723	7.42777	7.55947	0.973236	0.949013
2	21		0.553571	0.5	1	Right	28	29	-0.0350877	6.76744	7.1366	6.86114	7.12398	6.95202	6.99256	0.948273	0.963105
2	18		0.855856	1	1	Right	48	45	0.0645161	7.06046	7.6171	7.13216	7.57344	7.33878	7.3528	0.926922	0.941732
